# Supplementary material for: Characterization of WRKY Gene Family in Whole-Genome and Exploration of Flowering Improvement Genes in Chrysanthemum lavandulifolium
Source: Front Plant Sci. 2022 Apr 26;13:861193. doi: 10.3389/fpls.2022.861193 (PMC9087852; doi:10.3389/fpls.2022.861193)
Supplement: Supplementary file 2 [file Table_2.xlsx]

## Sheet: Sheet1
						Gene structure, intron-exon analysis
Gene ID	No. of Exons	No. of Introns	No.Amino Acids	WRKY status	S.NO	Group I	No. of Exons	No. of Introns	No.Amino Acids	No. fo Domains	Domain types		S.NO	Group II a	No. of Exons	No. of Introns	No.Amino Acids			S.NO	Group II c	No. of Exons	No. of Introns	No.Amino Acids
ClWRKY1	3	2	282		1	ClWRKY58	2	1	74	2	WRKYGQK---WKKISN		1	ClWRKY32	5	4	289			1	ClWRKY42	3	2	291
ClWRKY2	5	4	331		2	ClWRKY95	3	2	143	1	WRKYGQK		2	ClWRKY80	6	5	291			2	ClWRKY43	3	2	289
ClWRKY3	3	2	254		3	ClWRKY60	5	4	264	1	WRKYGQK		3	ClWRKY81	4	3	290			3	ClWRKY45	3	2	325
ClWRKY4	3	2	229		4	ClWRKY21	3	2	110	2	WRKYGQK---WNSIVV		4	ClWRKY87	10	9	578			4	ClWRKY59	2	1	191
ClWRKY5	3	2	258		5	ClWRKY20	3	2	103	2	WRKYGQK---WNSIVV		5	ClWRKY88	5	4	264			5	ClWRKY62	3	2	213
ClWRKY6	3	2	255		6	ClWRKY55	6	5	244	2	WRKYGQK---WNSIVV		6	ClWRKY89	5	4	266			6	ClWRKY65	3	2	297
ClWRKY7	3	2	289		7	ClWRKY96	5	4	448	2	WRKYGQK---WRKYGQK		7	ClWRKY90	10	9	432			7	ClWRKY79	3	2	247
ClWRKY8	3	2	292		8	ClWRKY16	5	4	410	2	WRKYGQK---WRKYGQK		8	ClWRKY107	4	3	238			8	ClWRKY86	2	1	182
ClWRKY9	4	3	311		9	ClWRKY25	4	3	487	2	WRKYGQK---WRKYGQK		9	ClWRKY108	5	4	229			9	ClWRKY92	2	1	225
ClWRKY10	3	2	290		10	ClWRKY69	4	3	339	2	WRKYGQK---WRKYGQK									10	ClWRKY101	3	2	293
ClWRKY11	3	2	255		11	ClWRKY102	4	3	446	2	WRKYGQK---WRKYGQK
ClWRKY12	3	2	264	WRKYGHK	12	ClWRKY18	5	4	481	2	WRKYGQK---WRKYGQK			Minimum	4	3	229				Minimum	2	1	182
ClWRKY13	3	2	227		13	ClWRKY19	5	4	455	2	WRKYGQK---WRKYGQK			Maximum	10	9	578				Maximum	3	2	325
ClWRKY14	3	2	254		14	ClWRKY36	5	4	697	2	WRKYGQK---WRKYGQK			Average	6	5	319.667				Average	2.7	1.7	255.3
ClWRKY15	3	2	376		15	ClWRKY56	6	5	289	2	WRKYGQK---WISKA
ClWRKY16	5	4	410		16	ClWRKY57	5	4	510	2	WRKYGQK---WRKYGQK
ClWRKY17	3	2	304		17	ClWRKY61	3	2	258	2	WRKYGQK---WRKYGQK			S.NO	Group II b	No. of Exons	No. of Introns	No.Amino Acids
ClWRKY18	5	4	481		18	ClWRKY63	4	3	381	2	WRKYGQK---WRKYGQK			1	ClWRKY23	5	4	505
ClWRKY19	5	4	455		19	ClWRKY64	4	3	367	2	WRKYGQK---WRKYGQK			2	ClWRKY24	5	4	512
ClWRKY20	3	2	103	WRKYGQN	20	ClWRKY67	6	5	527	2	WRKYGQK---WRKYGQK			3	ClWRKY26	6	5	438
ClWRKY21	3	2	110	WRKYGQN	21	ClWRKY68	6	5	529	2	WRKYGQK---WRKYGQK			4	ClWRKY29	4	3	504
ClWRKY22	4	3	295		22	ClWRKY84	4	3	528	2	WRKYGQK---WRKYGQK			5	ClWRKY35	6	5	463
ClWRKY23	5	4	505		23	ClWRKY93	4	3	387	2	WRKYGQK---WRKYGQK			6	ClWRKY48	5	4	499
ClWRKY24	5	4	512		24	ClWRKY94	4	3	354	2	WRKYGQK---WRKYGQK			7	ClWRKY70	7	6	455
ClWRKY25	4	3	487		25	ClWRKY100	4	3	498	2	WRKYGQK---WRKYGQK			8	ClWRKY71	5	4	473
ClWRKY26	6	5	438		26	ClWRKY120	5	4	370	2	WRKYGQK---WRKYGQK			9	ClWRKY78	3	2	529
ClWRKY27	2	1	191	WKKYGEQK	27	ClWRKY121	4	3	361	2	WRKYGQK---WRKYGQK			10	ClWRKY85	4	3	478
ClWRKY28	5	4	198
ClWRKY29	4	3	504			Minimum	2	1	74						Minimum	3	2	438
ClWRKY30	3	2	315			Maximum	6	5	697						Maximum	7	6	529
ClWRKY31	3	2	314			Average	4.37037	3.37037	372.593						Average	5	4	485.6
ClWRKY32	5	4	289
ClWRKY33	4	3	292
ClWRKY34	3	2	310
ClWRKY35	6	5	463
ClWRKY36	5	4	697		S.NO	Group II d	No. of Exons	No. of Introns	No.Amino Acids	S.NO	Group II e	No. of Exons	No. of Introns	No.Amino Acids		S.NO	Group III	No. of Exons	No. of Introns	No.Amino Acids
ClWRKY37	3	2	193	WRKYGKK	1	ClWRKY17	3	2	304	1	ClWRKY1	3	2	282		1	ClWRKY2	5	4	331
ClWRKY38	3	2	215	WRKYGKK	2	ClWRKY27	2	1	191	2	ClWRKY30	3	2	315		2	ClWRKY3	3	2	254
ClWRKY39	4	3	217	WRKYGKK	3	ClWRKY28	5	4	198	3	ClWRKY37	3	2	193		3	ClWRKY4	3	2	229
ClWRKY40	5	4	294		4	ClWRKY33	4	3	292	4	ClWRKY38	3	2	215		4	ClWRKY5	3	2	258
ClWRKY41	3	2	339		5	ClWRKY41	3	2	339	5	ClWRKY39	4	3	217		5	ClWRKY6	3	2	255
ClWRKY42	3	2	291		6	ClWRKY47	4	3	283	6	ClWRKY44	3	2	329		6	ClWRKY7	3	2	289
ClWRKY43	3	2	289		7	ClWRKY66	3	2	338	7	ClWRKY46	3	2	401		7	ClWRKY8	3	2	292
ClWRKY44	3	2	329		8	ClWRKY82	3	2	328	8	ClWRKY49	4	3	260		8	ClWRKY9	4	3	311
ClWRKY45	3	2	325		9	ClWRKY83	3	2	313	9	ClWRKY50	3	2	208		9	ClWRKY10	3	2	290
ClWRKY46	3	2	401		10	ClWRKY97	4	3	220	10	ClWRKY51	3	2	207		10	ClWRKY11	3	2	255
ClWRKY47	4	3	283							11	ClWRKY52	3	2	243		11	ClWRKY12	3	2	264
ClWRKY48	5	4	499							12	ClWRKY53	3	2	236		12	ClWRKY13	3	2	227
ClWRKY49	4	3	260	WRKYGKK		Minimum	2	1	191	13	ClWRKY54	3	2	247		13	ClWRKY14	3	2	254
ClWRKY50	3	2	208	WRKYGKK		Maximum	5	4	339	14	ClWRKY74	3	2	228		14	ClWRKY15	3	2	376
ClWRKY51	3	2	207	WRKYGKK		Average	3.4	2.4	280.6	15	ClWRKY75	3	2	197		15	ClWRKY22	4	3	295
ClWRKY52	3	2	243	WRKYGKK						16	ClWRKY76	2	1	80		16	ClWRKY31	3	2	314
ClWRKY53	3	2	236	WRKYGKK						17	ClWRKY77	3	2	228		17	ClWRKY34	3	2	310
ClWRKY54	3	2	247	WRKYGKK						18	ClWRKY91	3	2	345		18	ClWRKY40	5	4	294
ClWRKY55	6	5	244							19	ClWRKY98	3	2	178		19	ClWRKY72	4	3	248
ClWRKY56	6	5	289													20	ClWRKY73	6	5	257
ClWRKY57	5	4	510													21	ClWRKY99	3	2	335
ClWRKY58	2	1	74								Minimum	2	1	80		22	ClWRKY103	3	2	311
ClWRKY59	2	1	191								Maximum	4	3	401		23	ClWRKY104	5	4	278
ClWRKY60	5	4	264								Average	3.05263	2.05263	242.579		24	ClWRKY105	3	2	310
ClWRKY61	3	2	258													25	ClWRKY106	5	4	300
ClWRKY62	3	2	213													26	ClWRKY109	3	2	247
ClWRKY63	4	3	381													27	ClWRKY110	3	2	278
ClWRKY64	4	3	367													28	ClWRKY111	4	3	176
ClWRKY65	3	2	297													29	ClWRKY112	3	2	319
ClWRKY66	3	2	338													30	ClWRKY113	3	2	321
ClWRKY67	6	5	527													31	ClWRKY114	3	2	320
ClWRKY68	6	5	529													32	ClWRKY115	4	3	345
ClWRKY69	4	3	339													33	ClWRKY116	3	2	244
ClWRKY70	7	6	455													34	ClWRKY117	3	2	320
ClWRKY71	5	4	473													35	ClWRKY118	3	2	311
ClWRKY72	4	3	248													36	ClWRKY119	4	3	294
ClWRKY73	6	5	257													37	ClWRKY122	3	2	231
ClWRKY74	3	2	228	WRKYGKK												38	ClWRKY123	3	2	306
ClWRKY75	3	2	197													39	ClWRKY124	3	2	307
ClWRKY76	2	1	80	WRKYGKK												40	ClWRKY125	2	1	234
ClWRKY77	3	2	228	WRKYGKK												41	ClWRKY126	3	2	330
ClWRKY78	3	2	529													42	ClWRKY127	3	2	323
ClWRKY79	3	2	247													43	ClWRKY128	3	2	320
ClWRKY80	6	5	291													44	ClWRKY129	4	3	307
ClWRKY81	4	3	290													45	ClWRKY130	4	3	266
ClWRKY82	3	2	328													46	ClWRKY131	3	2	141
ClWRKY83	3	2	313													47	ClWRKY132	4	3	311
ClWRKY84	4	3	528													48	ClWRKY133	4	3	307
ClWRKY85	4	3	478													49	ClWRKY134	7	6	542
ClWRKY86	2	1	182													50	ClWRKY135	4	3	271
ClWRKY87	10	9	578													51	ClWRKY136	3	2	332
ClWRKY88	5	4	264													52	ClWRKY137	3	2	321
ClWRKY89	5	4	266													53	ClWRKY138	3	2	231
ClWRKY90	10	9	432
ClWRKY91	3	2	345
ClWRKY92	2	1	225
ClWRKY93	4	3	387														Minimum	2	1	141
ClWRKY94	4	3	354														Maximum	7	6	542
ClWRKY95	3	2	143														Average	3.4717	2.4717	290.415
ClWRKY96	5	4	448
ClWRKY97	4	3	220	WKKYGEK
ClWRKY98	3	2	178	WRKYGKK
ClWRKY99	3	2	335
ClWRKY100	4	3	498
ClWRKY101	3	2	293
ClWRKY102	4	3	446
ClWRKY103	3	2	311
ClWRKY104	5	4	278
ClWRKY105	3	2	310
ClWRKY106	5	4	300
ClWRKY107	4	3	238
ClWRKY108	5	4	229
ClWRKY109	3	2	247
ClWRKY110	3	2	278
ClWRKY111	4	3	176
ClWRKY112	3	2	319
ClWRKY113	3	2	321
ClWRKY114	3	2	320
ClWRKY115	4	3	345
ClWRKY116	3	2	244
ClWRKY117	3	2	320
ClWRKY118	3	2	311
ClWRKY119	4	3	294
ClWRKY120	5	4	370
ClWRKY121	4	3	361
ClWRKY122	3	2	231
ClWRKY123	3	2	306
ClWRKY124	3	2	307
ClWRKY125	2	1	234
ClWRKY126	3	2	330
ClWRKY127	3	2	323
ClWRKY128	3	2	320
ClWRKY129	4	3	307
ClWRKY130	4	3	266
ClWRKY131	3	2	141	WRKNGQK
ClWRKY132	4	3	311
ClWRKY133	4	3	307
ClWRKY134	7	6	542
ClWRKY135	4	3	271
ClWRKY136	3	2	332
ClWRKY137	3	2	321
ClWRKY138	3	2	231
Minimum	2	1	74
Maximum	10	9	697
Avearge	3.80435	2.80435	312.703
			85.5072
		"WRKYGQK"	0.8551
		Domain

## Sheet: pI & MW 
Protein Name	Group	Molecular Weight	pI	Introns	Amino acids	Acidic/Basic
ClWRKY1	ΙΙe	31.2335	5.83	2	282	A
ClWRKY2	ΙΙΙ	37.5925	8.612	4	331	B
ClWRKY3	ΙΙΙ	28.8097	8.139	2	254	B
ClWRKY4	ΙΙΙ	26.0247	9.043	2	229	B
ClWRKY5	ΙΙΙ	29.3015	6.165	2	258	A
ClWRKY6	ΙΙΙ	28.8252	6.022	2	255	A
ClWRKY7	ΙΙΙ	32.946	6.866	2	289	A
ClWRKY8	ΙΙΙ	32.6214	7.009	2	292	B
ClWRKY9	ΙΙΙ	34.825	7.54	3	311	B
ClWRKY10	ΙΙΙ	32.7247	6.4	2	290	A
ClWRKY11	ΙΙΙ	28.8492	6.022	2	255	A
ClWRKY12	ΙΙΙ	29.864	6.123	2	264	A
ClWRKY13	ΙΙΙ	25.6763	9.254	2	227	B
ClWRKY14	ΙΙΙ	28.9858	8.467	2	254	B
ClWRKY15	ΙΙΙ	42.4807	7.012	2	376	B
ClWRKY16	Ι	46.2031	9.144	4	410	B
ClWRKY17	ΙΙd	34.41	9.768	2	304	B
ClWRKY18	Ι	53.3728	6.508	4	481	A
ClWRKY19	Ι	50.9881	9.148	4	455	B
ClWRKY20	Ι	11.8535	10.197	2	103	B
ClWRKY21	Ι	12.6694	10.632	2	110	B
ClWRKY22	ΙΙΙ	33.9082	6.311	3	295	A
ClWRKY23	ΙΙb	55.9615	5.879	4	505	A
ClWRKY24	ΙΙb	56.7393	5.707	4	512	A
ClWRKY25	Ι	53.4869	6.383	3	487	A
ClWRKY26	ΙΙb	48.455	7.388	5	438	B
ClWRKY27	ΙΙd	20.6273	10.546	1	191	B
ClWRKY28	ΙΙd	22.2845	9.692	4	198	B
ClWRKY29	ΙΙb	55.005	8.085	3	504	B
ClWRKY30	ΙΙe	35.1006	6.646	2	315	A
ClWRKY31	ΙΙΙ	35.63	5.914	2	314	A
ClWRKY32	ΙΙa	33.1184	7.751	4	289	B
ClWRKY33	ΙΙd	32.0354	10.099	3	292	B
ClWRKY34	ΙΙΙ	34.8007	5.381	2	310	A
ClWRKY35	ΙΙb	51.1793	6.72	5	463	A
ClWRKY36	Ι	76.2609	6.674	4	697	A
ClWRKY37	ΙΙe	22.1627	5.984	2	193	A
ClWRKY38	ΙΙe	24.6705	6.776	2	215	A
ClWRKY39	ΙΙe	25.4825	7.045	3	217	B
ClWRKY40	ΙΙΙ	33.7187	5.935	4	294	A
ClWRKY41	ΙΙd	37.8302	9.989	2	339	B
ClWRKY42	ΙΙc	32.9832	6.394	2	291	A
ClWRKY43	ΙΙc	32.6828	6.361	2	289	A
ClWRKY44	ΙΙe	37.086	6.57	2	329	A
ClWRKY45	ΙΙc	36.5503	6.215	2	325	A
ClWRKY46	ΙΙe	44.4247	5.9	2	401	A
ClWRKY47	ΙΙd	31.7849	5.03	3	283	A
ClWRKY48	ΙΙb	54.4505	6.815	4	499	A
ClWRKY49	ΙΙe	29.5976	5.169	3	260	A
ClWRKY50	ΙΙe	23.5116	4.808	2	208	A
ClWRKY51	ΙΙe	23.5819	5.597	2	207	A
ClWRKY52	ΙΙe	27.4752	5.141	2	243	A
ClWRKY53	ΙΙe	26.8629	6.056	2	236	A
ClWRKY54	ΙΙe	28.089	5.15	2	247	A
ClWRKY55	Ι	0.0180152	5.591	5	244	A
ClWRKY56	Ι	32.8915	5.186	5	289	A
ClWRKY57	Ι	57.3737	7.53	4	510	B
ClWRKY58	Ι	8.95559	10.164	1	74	B
ClWRKY59	ΙΙc	21.809	8.472	1	191	B
ClWRKY60	Ι	29.8996	8.534	4	264	B
ClWRKY61	Ι	29.177	9.706	2	258	B
ClWRKY62	ΙΙc	23.7315	9.986	2	213	B
ClWRKY63	Ι	42.4215	9.102	3	381	B
ClWRKY64	Ι	41.0841	9.152	3	367	B
ClWRKY65	ΙΙc	32.8162	6.76	2	297	A
ClWRKY66	ΙΙd	37.4844	9.913	2	338	B
ClWRKY67	Ι	58.1198	7.648	5	527	B
ClWRKY68	Ι	58.427	7.648	5	529	B
ClWRKY69	Ι	37.3041	6.851	3	339	A
ClWRKY70	ΙΙb	49.6732	5.104	6	455	A
ClWRKY71	ΙΙb	51.321	5.284	4	473	A
ClWRKY72	ΙΙΙ	28.4008	5.514	3	248	A
ClWRKY73	ΙΙΙ	29.5731	6.288	5	257	A
ClWRKY74	ΙΙe	26.2711	6.582	2	228	A
ClWRKY75	ΙΙe	22.026	4.729	2	197	A
ClWRKY76	ΙΙe	9.23967	10.122	1	80	A
ClWRKY77	ΙΙe	26.3443	6.519	2	228	A
ClWRKY78	ΙΙb	57.6899	7.803	2	529	B
ClWRKY79	ΙΙc	27.9006	6.798	2	247	A
ClWRKY80	ΙΙa	32.1529	8.409	5	291	B
ClWRKY81	ΙΙa	31.7863	8.423	3	290	B
ClWRKY82	ΙΙd	36.0349	10.067	2	328	B
ClWRKY83	ΙΙd	34.1367	9.279	2	313	B
ClWRKY84	Ι	58.5507	7.552	3	528	B
ClWRKY85	ΙΙb	52.2113	8.384	3	478	B
ClWRKY86	ΙΙc	20.726	9.042	1	182	B
ClWRKY87	ΙΙa	66.2267	5.772	9	578	A
ClWRKY88	ΙΙa	30.1357	5.143	4	264	A
ClWRKY89	ΙΙa	30.474	5.42	4	266	A
ClWRKY90	ΙΙa	49.5783	6.776	9	432	A
ClWRKY91	ΙΙe	39.8391	6.782	2	345	A
ClWRKY92	ΙΙc	25.4455	8.586	1	225	B
ClWRKY93	Ι	43.472	7.748	3	387	B
ClWRKY94	Ι	39.7778	8.072	3	354	B
ClWRKY95	Ι	16.6009	10.224	2	143	B
ClWRKY96	Ι	49.8307	6.12	4	448	A
ClWRKY97	ΙΙd	24.2554	10.299	3	220	B
ClWRKY98	ΙΙe	20.3874	5.701	2	178	A
ClWRKY99	ΙΙΙ	37.7398	5.664	2	335	A
ClWRKY100	Ι	55.1185	8.046	3	498	B
ClWRKY101	ΙΙc	32.3975	5.576	2	293	A
ClWRKY102	Ι	51.6148	6.238	3	446	A
ClWRKY103	ΙΙΙ	35.8482	6.483	2	311	A
ClWRKY104	ΙΙΙ	31.4303	6.768	4	278	A
ClWRKY105	ΙΙΙ	35.4134	5.53	2	310	A
ClWRKY106	ΙΙΙ	34.5357	6.266	4	300	A
ClWRKY107	ΙΙa	27.1222	6.117	3	238	A
ClWRKY108	ΙΙa	26.2804	7.273	4	229	B
ClWRKY109	ΙΙΙ	27.7045	8.16	2	247	B
ClWRKY110	ΙΙΙ	31.8685	5.239	2	278	A
ClWRKY111	ΙΙΙ	19.7593	6.788	3	176	A
ClWRKY112	ΙΙΙ	36.2664	5.483	2	319	A
ClWRKY113	ΙΙΙ	35.8048	5.934	2	321	A
ClWRKY114	ΙΙΙ	35.9599	6.26	2	320	A
ClWRKY115	ΙΙΙ	39.2471	6.192	3	345	A
ClWRKY116	ΙΙΙ	27.7074	8.295	2	244	B
ClWRKY117	ΙΙΙ	36.5097	5.999	2	320	A
ClWRKY118	ΙΙΙ	35.8041	6.483	2	311	A
ClWRKY119	ΙΙΙ	33.7187	5.935	3	294	A
ClWRKY120	Ι	41.4523	8.874	4	370	B
ClWRKY121	Ι	40.3246	8.132	3	361	B
ClWRKY122	ΙΙΙ	26.4071	9.556	2	231	B
ClWRKY123	ΙΙΙ	35.143	5.361	2	306	A
ClWRKY124	ΙΙΙ	35.2658	4.907	2	307	A
ClWRKY125	ΙΙΙ	26.3184	6.145	1	234	A
ClWRKY126	ΙΙΙ	37.5272	6.413	2	330	A
ClWRKY127	ΙΙΙ	37.2458	7.649	2	323	B
ClWRKY128	ΙΙΙ	36.3896	6.159	2	320	A
ClWRKY129	ΙΙΙ	34.6325	5.875	3	307	A
ClWRKY130	ΙΙΙ	30.1038	6.062	3	266	A
ClWRKY131	ΙΙΙ	16.5541	9.217	2	141	B
ClWRKY132	ΙΙΙ	35.2714	4.776	3	311	A
ClWRKY133	ΙΙΙ	35.0469	5.761	3	307	A
ClWRKY134	ΙΙΙ	61.4015	7.765	6	542	B
ClWRKY135	ΙΙΙ	30.8388	6.715	3	271	A
ClWRKY136	ΙΙΙ	37.6064	6.211	2	332	A
ClWRKY137	ΙΙΙ	36.7901	5.595	2	321	A
ClWRKY138	ΙΙΙ	26.381	9.249	2	231	B
	Max	76.2609	10.632
	Min	0.0180152	4.729
		34.9849	7.13006
				Acidic=82
				Basic=56

## Sheet: Sheet3
		31233.5	31.2335		31.2335
		37592.5	37.5925		37.5925
		28809.7	28.8097		28.8097
		26024.7	26.0247		26.0247
		29301.5	29.3015		29.3015
		28825.2	28.8252		28.8252
		32946	32.946		32.946
		32621.4	32.6214		32.6214
		34825	34.825		34.825
		32724.7	32.7247		32.7247
		28849.2	28.8492		28.8492
		29864	29.864		29.864
		25676.3	25.6763		25.6763
		28985.8	28.9858		28.9858
		42480.7	42.4807		42.4807
		46203.1	46.2031		46.2031
		34410	34.41		34.41
		53372.8	53.3728		53.3728
		50988.1	50.9881		50.9881
		11853.5	11.8535		11.8535
		12669.4	12.6694		12.6694
		33908.2	33.9082		33.9082
		55961.5	55.9615		55.9615
		56739.3	56.7393		56.7393
		53486.9	53.4869		53.4869
		48455	48.455		48.455
		20627.3	20.6273		20.6273
		22284.5	22.2845		22.2845
		55005	55.005		55.005
		35100.6	35.1006		35.1006
		35630	35.63		35.63
		33118.4	33.1184		33.1184
		32035.4	32.0354		32.0354
		34800.7	34.8007		34.8007
		51179.3	51.1793		51.1793
		76260.9	76.2609		76.2609
		22162.7	22.1627		22.1627
		24670.5	24.6705		24.6705
		25482.5	25.4825		25.4825
		33718.7	33.7187		33.7187
		37830.2	37.8302		37.8302
		32983.2	32.9832		32.9832
		32682.8	32.6828		32.6828
		37086	37.086		37.086
		36550.3	36.5503		36.5503
		44424.7	44.4247		44.4247
		31784.9	31.7849		31.7849
		54450.5	54.4505		54.4505
		29597.6	29.5976		29.5976
		23511.6	23.5116		23.5116
		23581.9	23.5819		23.5819
		27475.2	27.4752		27.4752
		26862.9	26.8629		26.8629
		28089	28.089		28.089
		18.0152	0.0180152		0.0180152
		32891.5	32.8915		32.8915
		57373.7	57.3737		57.3737
		8955.59	8.95559		8.95559
		21809	21.809		21.809
		29899.6	29.8996		29.8996
		29177	29.177		29.177
		23731.5	23.7315		23.7315
		42421.5	42.4215		42.4215
		41084.1	41.0841		41.0841
		32816.2	32.8162		32.8162
		37484.4	37.4844		37.4844
		58119.8	58.1198		58.1198
		58427	58.427		58.427
		37304.1	37.3041		37.3041
		49673.2	49.6732		49.6732
		51321	51.321		51.321
		28400.8	28.4008		28.4008
		29573.1	29.5731		29.5731
		26271.1	26.2711		26.2711
		22026	22.026		22.026
		9239.67	9.23967		9.23967
		26344.3	26.3443		26.3443
		57689.9	57.6899		57.6899
		27900.6	27.9006		27.9006
		32152.9	32.1529		32.1529
		31786.3	31.7863		31.7863
		36034.9	36.0349		36.0349
		34136.7	34.1367		34.1367
		58550.7	58.5507		58.5507
		52211.3	52.2113		52.2113
		20726	20.726		20.726
		66226.7	66.2267		66.2267
		30135.7	30.1357		30.1357
		30474	30.474		30.474
		49578.3	49.5783		49.5783
		39839.1	39.8391		39.8391
		25445.5	25.4455		25.4455
		43472	43.472		43.472
		39777.8	39.7778		39.7778
		16600.9	16.6009		16.6009
		49830.7	49.8307		49.8307
		24255.4	24.2554		24.2554
		20387.4	20.3874		20.3874
		37739.8	37.7398		37.7398
		55118.5	55.1185		55.1185
		32397.5	32.3975		32.3975
		51614.8	51.6148		51.6148
		35848.2	35.8482		35.8482
		31430.3	31.4303		31.4303
		35413.4	35.4134		35.4134
		34535.7	34.5357		34.5357
		27122.2	27.1222		27.1222
		26280.4	26.2804		26.2804
		27704.5	27.7045		27.7045
		31868.5	31.8685		31.8685
		19759.3	19.7593		19.7593
		36266.4	36.2664		36.2664
		35804.8	35.8048		35.8048
		35959.9	35.9599		35.9599
		39247.1	39.2471		39.2471
		27707.4	27.7074		27.7074
		36509.7	36.5097		36.5097
		35804.1	35.8041		35.8041
		33718.7	33.7187		33.7187
		41452.3	41.4523		41.4523
		40324.6	40.3246		40.3246
		26407.1	26.4071		26.4071
		35143	35.143		35.143
		35265.8	35.2658		35.2658
		26318.4	26.3184		26.3184
		37527.2	37.5272		37.5272
		37245.8	37.2458		37.2458
		36389.6	36.3896		36.3896
		34632.5	34.6325		34.6325
		30103.8	30.1038		30.1038
		16554.1	16.5541		16.5541
		35271.4	35.2714		35.2714
		35046.9	35.0469		35.0469
		61401.5	61.4015		61.4015
		30838.8	30.8388		30.8388
		37606.4	37.6064		37.6064
		36790.1	36.7901		36.7901
		26381	26.381		26.381
