# Supplementary material for: Characterization of WRKY Gene Family in Whole-Genome and Exploration of Flowering Improvement Genes in Chrysanthemum lavandulifolium
Source: Front Plant Sci. 2022 Apr 26;13:861193. doi: 10.3389/fpls.2022.861193 (PMC9087852; doi:10.3389/fpls.2022.861193)
Supplement: Supplementary file 3 [file Table_3.xlsx]

## Sheet: Sheet1
				Sequence coordinates and redundant sequences
	138	ClWRKY sequences
	NAME	ID	Start	End	Length								Redundant sequences
1	WRKY1	EVM0033648	3668422	3669509	1088
2	WRKY2	EVM0023069	18389509	18391982	2474								Gene ID	Start	End	Length
3	WRKY3	EVM0000823	18380517	18381592	1076							1	EVM0001488	16331810	16338562	6753
4	WRKY4	EVM0063533	18371942	18372935	994							2	EVM0003764	62467431	62472691	5261
5	WRKY5	EVM0057593	18321909	18322999	1091							3	EVM0004218	146206111	146207061	951
6	WRKY6	EVM0012511	18208370	18224447	16078							4	EVM0006399	292785810	292787033	1224
7	WRKY7	EVM0040165	18154863	18156869	2007							5	EVM0010961	259124	260519	1396
8	WRKY8	EVM0013450	18073423	18076787	3365							6	EVM0020843	44536720	44539898	3179
9	WRKY9	EVM0063246	17809402	17812561	3160							7	EVM0027005	145619097	145620280	1184
10	WRKY10	EVM0023235	17867707	17869686	1980							8	EVM0036405	198102346	198104452	2107
11	WRKY11	EVM0010047	17921113	17937301	16189							9	EVM0037224	16214806	16216565	1760
12	WRKY12	EVM0062096	19439395	19440508	1114							10	EVM0043045	10352622	10356803	4182
13	WRKY13	EVM0045714	19391577	19392570	994							11	EVM0049756	553259	557505	4247
14	WRKY14	EVM0048871	19371556	19372705	1150							12	EVM0053099	48137118	48138746	1629
15	WRKY15	EVM0068085	19362074	19364502	2429							13	EVM0073693	283588125	283589621	1497
16	WRKY16	EVM0046592	113933815	113937446	3632							14	EVM0073828	142022281	142037590	15310
17	WRKY17	EVM0000174	187005434	187007940	2507							15	EVM0079812	20750608	20751676	1069
18	WRKY18	EVM0061314	161386972	161389409	2438
19	WRKY19	EVM0060714	161251267	161253684	2418
20	WRKY20	EVM0056826	160948877	160951004	2128
21	WRKY21	EVM0000345	160898318	160900490	2173
22	WRKY22	EVM0012540	115064280	115065499	1220
23	WRKY23	EVM0022043	108073930	108076302	2373
24	WRKY24	EVM0009840	107829927	107832434	2508
25	WRKY25	EVM0074509	79772770	79774504	1735
26	WRKY26	EVM0066357	76166134	76168081	1948
27	WRKY27	EVM0034850	24919088	24920340	1253
28	WRKY28	EVM0007638	167600825	167601649	825
29	WRKY29	EVM0066128	498913	502299	3387
30	WRKY30	EVM0041163	219894684	219896704	2021
31	WRKY31	EVM0069899	140796788	140798972	2185
32	WRKY32	EVM0077794	243742290	243744478	2189
33	WRKY33	EVM0000433	238657547	238660464	2918
34	WRKY34	EVM0016936	258660	260283	1624
35	WRKY35	EVM0008062	224347797	224350906	3110
36	WRKY36	EVM0020482	213313132	213316269	3138
37	WRKY37	EVM0025393	212009187	212011241	2055
38	WRKY38	EVM0083639	211988779	211989792	1014
39	WRKY39	EVM0032498	211863864	211882647	18784
40	WRKY40	EVM0065018	180964173	180966556	2384
41	WRKY41	EVM0030128	93021075	93024697	3623
42	WRKY42	EVM0042097	77832421	77834505	2085
43	WRKY43	EVM0079294	77644595	77646902	2308
44	WRKY44	EVM0078492	50045818	50047928	2111
45	WRKY45	EVM0082119	42003853	42005454	1602
46	WRKY46	EVM0002558	33199017	33205124	6108
47	WRKY47	EVM0073609	24625438	24627566	2129
48	WRKY48	EVM0059112	3245411	3247727	2317
49	WRKY49	EVM0013469	3936526	3942511	5986
50	WRKY50	EVM0031653	3759144	3760180	1037
51	WRKY51	EVM0059928	3643589	3644673	1085
52	WRKY52	EVM0037727	3568025	3587012	18988
53	WRKY53	EVM0015338	4635448	4638107	2660
54	WRKY54	EVM0080526	4684733	4686580	1848
55	WRKY55	EVM0080723	16033802	16037815	4014
56	WRKY56	EVM0022885	54602994	54604393	1400
57	WRKY57	EVM0052275	64923581	64928854	5274
58	WRKY58	EVM0050808	111330354	111331668	1315
59	WRKY59	EVM0045026	38382237	38383798	1562
60	WRKY60	EVM0000643	60492552	60507960	15409
61	WRKY61	EVM0081328	58915539	58917149	1611
62	WRKY62	EVM0015713	61132981	61140752	7772
63	WRKY63	EVM0052083	60560355	60562930	2576
64	WRKY64	EVM0013223	60595610	60597761	2152
65	WRKY65	EVM0025897	60993996	60997715	3720
66	WRKY66	EVM0029515	86024236	86027422	3187
67	WRKY67	EVM0034412	26238557	26246096	7540
68	WRKY68	EVM0001965	26430750	26437838	7089
69	WRKY69	EVM0044046	44374832	44386042	11211
70	WRKY70	EVM0016872	51359162	51362402	3241
71	WRKY71	EVM0016183	49971145	49974660	3516
72	WRKY72	EVM0087235	76461178	76462398	1221
73	WRKY73	EVM0040230	77426827	77428046	1220
74	WRKY74	EVM0033960	95181799	95184213	2415
75	WRKY75	EVM0034612	130025757	130027016	1260
76	WRKY76	EVM0076231	158059910	158061645	1736
77	WRKY77	EVM0067523	157740709	157743083	2375
78	WRKY78	EVM0011323	75653503	75655586	2084
79	WRKY79	EVM0001797	111223947	111226012	2066
80	WRKY80	EVM0054667	258967369	258968943	1575
81	WRKY81	EVM0051610	258327328	258329497	2170
82	WRKY82	EVM0023267	206213997	206216811	2815
83	WRKY83	EVM0008522	165594891	165596342	1452
84	WRKY84	EVM0033550	146684784	146692139	7356
85	WRKY85	EVM0083623	99770765	99773469	2705
86	WRKY86	EVM0041206	55931896	55933198	1303
87	WRKY87	EVM0015029	41455830	41463499	7670
88	WRKY88	EVM0002316	41631847	41633314	1468
89	WRKY89	EVM0006045	42900792	42902864	2073
90	WRKY90	EVM0075694	42512999	42521565	8567
91	WRKY91	EVM0078075	30903462	30905126	1665
92	WRKY92	EVM0015742	30859939	30865508	5570
93	WRKY93	EVM0062470	151303464	151305597	2134
94	WRKY94	EVM0051441	151379882	151381768	1887
95	WRKY95	EVM0046968	283623164	283624312	1149
96	WRKY96	EVM0028050	239047552	239054101	6550
97	WRKY97	EVM0021525	229332124	229333277	1154
98	WRKY98	EVM0088432	217927651	217929121	1471
99	WRKY99	EVM0048294	220095592	220097422	1831
100	WRKY100	EVM0027599	181486302	181491229	4928
101	WRKY101	EVM0034641	179778313	179792266	13954
102	WRKY102	EVM0007820	299022397	299024232	1836
103	WRKY103	EVM0040782	291720519	291722679	2161
104	WRKY104	EVM0083134	291603281	291605332	2052
105	WRKY105	EVM0026811	291678116	291679661	1546
106	WRKY106	EVM0076104	291782466	291783703	1238
107	WRKY107	EVM0011892	259358897	259360912	2016
108	WRKY108	EVM0046469	259339390	259340876	1487
109	WRKY109	EVM0061966	197078943	197081127	2185
110	WRKY110	EVM0044107	282682158	282683363	1206
111	WRKY111	EVM0021153	282751405	282752544	1140
112	WRKY112	EVM0045890	282722442	282723618	1177
113	WRKY113	EVM0060755	294722650	294725123	2474
114	WRKY114	EVM0084405	294828473	294830871	2399
115	WRKY115	EVM0038812	294925996	294929193	3198
116	WRKY116	EVM0029603	295039763	295040858	1096
117	WRKY117	EVM0029075	294765440	294767011	1572
118	WRKY118	EVM0081081	294996272	294998555	2284
119	WRKY119	EVM0065015	295104224	295105435	1212
120	WRKY120	EVM0088037	35167344	35170727	3384
121	WRKY121	EVM0054697	34593153	34594615	1463
122	WRKY122	EVM0018254	292907403	292909855	2453
123	WRKY123	EVM0037248	292952091	292954141	2051
124	WRKY124	EVM0035601	292966460	292967981	1522
125	WRKY125	EVM0029327	292840524	292841881	1358
126	WRKY126	EVM0037491	293016381	293017737	1357
127	WRKY127	EVM0032358	292853509	292855184	1676
128	WRKY128	EVM0054969	283296556	283297756	1201
129	WRKY129	EVM0052037	283436773	283446377	9605
130	WRKY130	EVM0075941	283285610	283287510	1901
131	WRKY131	EVM0068806	283360300	283361560	1261
132	WRKY132	EVM0028147	283328725	283330080	1356
133	WRKY133	EVM0028143	283430072	283431382	1311
134	WRKY134	EVM0030576	295285294	295289143	3850
135	WRKY135	EVM0010126	295639016	295640376	1361
136	WRKY136	EVM0009199	295562733	295564060	1328
137	WRKY137	EVM0084199	295445669	295448934	3266
138	WRKY138	EVM0022402	295342448	295344550	2103
