# Supplementary material for: Characterization of WRKY Gene Family in Whole-Genome and Exploration of Flowering Improvement Genes in Chrysanthemum lavandulifolium
Source: Front Plant Sci. 2022 Apr 26;13:861193. doi: 10.3389/fpls.2022.861193 (PMC9087852; doi:10.3389/fpls.2022.861193)
Supplement: Supplementary file 4 [file Table_4.xlsx]

## Sheet: Location
				Cis-acting element analysis using PLANTCARE software
Gene	Motif name	Motif sequence	Start	End	Length
ClWRKY1	GCN4_motif	TGAGTCA	-355	-348	7
ClWRKY1	CGTCA-motif	CGTCA	-1709	-1704	5
ClWRKY1	TGACG-motif	TGACG	-1709	-1704	5
ClWRKY1	W box	TTGACC	-1417	-1411	6
ClWRKY1	W box	TTGACC	-54	-48	6
ClWRKY1	ERE	ATTTCATA	-569	-561	8
ClWRKY1	ERE	ATTTTAAA	-557	-549	8
ClWRKY1	RY-element	CATGCATG	-915	-907	8
ClWRKY1	ARE	AAACCA	-1770	-1764	6
ClWRKY1	ARE	AAACCA	-1571	-1565	6
ClWRKY1	AuxRR-core	GGTCCAT	-259	-252	7
ClWRKY10	ACE	GACACGTATG	-1633	-1624	9
ClWRKY10	TATC-box	TATCCCA	-612	-605	7
ClWRKY10	TATC-box	TATCCCA	-487	-480	7
ClWRKY10	TGA-element	AACGAC	-1567	-1561	6
ClWRKY10	ARE	AAACCA	-1535	-1529	6
ClWRKY10	ARE	AAACCA	-1485	-1479	6
ClWRKY10	ARE	AAACCA	-1323	-1317	6
ClWRKY10	CGTCA-motif	CGTCA	-142	-137	5
ClWRKY10	CGTCA-motif	CGTCA	-128	-123	5
ClWRKY10	CGTCA-motif	CGTCA	-125	-120	5
ClWRKY10	GARE-motif	TCTGTTG	-1311	-1304	7
ClWRKY10	TGACG-motif	TGACG	-142	-137	5
ClWRKY10	TGACG-motif	TGACG	-128	-123	5
ClWRKY10	TGACG-motif	TGACG	-125	-120	5
ClWRKY100	CGTCA-motif	CGTCA	-1290	-1285	5
ClWRKY100	CGTCA-motif	CGTCA	-476	-471	5
ClWRKY100	CGTCA-motif	CGTCA	-346	-341	5
ClWRKY100	TGACG-motif	TGACG	-1290	-1285	5
ClWRKY100	TGACG-motif	TGACG	-476	-471	5
ClWRKY100	TGACG-motif	TGACG	-346	-341	5
ClWRKY100	P-box	CCTTTTG	-663	-656	7
ClWRKY100	TGA-box	TGACGTAA	-1290	-1282	8
ClWRKY100	TGA-box	TGACGTAA	-346	-338	8
ClWRKY100	TGA-element	AACGAC	-1670	-1664	6
ClWRKY100	ARE	AAACCA	-1980	-1974	6
ClWRKY100	ARE	AAACCA	-396	-390	6
ClWRKY100	ERE	ATTTCATA	-49	-41	8
ClWRKY100	W box	TTGACC	-1048	-1042	6
ClWRKY100	W box	TTGACC	-328	-322	6
ClWRKY100	W box	TTGACC	-17	-11	6
ClWRKY100	ACE	CTAACGTATT	-538	-529	9
ClWRKY101	CGTCA-motif	CGTCA	-1185	-1180	5
ClWRKY101	CGTCA-motif	CGTCA	-1155	-1150	5
ClWRKY101	CGTCA-motif	CGTCA	-263	-258	5
ClWRKY101	CGTCA-motif	CGTCA	-110	-105	5
ClWRKY101	TGACG-motif	TGACG	-1185	-1180	5
ClWRKY101	TGACG-motif	TGACG	-1155	-1150	5
ClWRKY101	TGACG-motif	TGACG	-263	-258	5
ClWRKY101	TGACG-motif	TGACG	-110	-105	5
ClWRKY101	TGA-element	AACGAC	-679	-673	6
ClWRKY101	ARE	AAACCA	-104	-98	6
ClWRKY101	ERE	ATTTTAAA	-1562	-1554	8
ClWRKY101	W box	TTGACC	-963	-957	6
ClWRKY101	W box	TTGACC	-662	-656	6
ClWRKY102	W box	TTGACC	-1531	-1525	6
ClWRKY102	W box	TTGACC	-1364	-1358	6
ClWRKY102	W box	TTGACC	-643	-637	6
ClWRKY102	TGA-element	AACGAC	-515	-509	6
ClWRKY102	ARE	AAACCA	-1471	-1465	6
ClWRKY102	ARE	AAACCA	-822	-816	6
ClWRKY102	ARE	AAACCA	-320	-314	6
ClWRKY102	ARE	AAACCA	-271	-265	6
ClWRKY103	ERE	ATTTTAAA	-1913	-1905	8
ClWRKY103	ERE	ATTTTAAA	-1788	-1780	8
ClWRKY103	TGA-element	AACGAC	-499	-493	6
ClWRKY103	ARE	AAACCA	-677	-671	6
ClWRKY103	TATC-box	TATCCCA	-85	-78	7
ClWRKY103	CGTCA-motif	CGTCA	-188	-183	5
ClWRKY103	CGTCA-motif	CGTCA	-164	-159	5
ClWRKY103	TGACG-motif	TGACG	-188	-183	5
ClWRKY103	TGACG-motif	TGACG	-164	-159	5
ClWRKY104	TGACG-motif	TGACG	-1453	-1448	5
ClWRKY104	TGACG-motif	TGACG	-449	-444	5
ClWRKY104	TGACG-motif	TGACG	-307	-302	5
ClWRKY104	TGACG-motif	TGACG	-282	-277	5
ClWRKY104	TGACG-motif	TGACG	-258	-253	5
ClWRKY104	CGTCA-motif	CGTCA	-1453	-1448	5
ClWRKY104	CGTCA-motif	CGTCA	-449	-444	5
ClWRKY104	CGTCA-motif	CGTCA	-307	-302	5
ClWRKY104	CGTCA-motif	CGTCA	-282	-277	5
ClWRKY104	CGTCA-motif	CGTCA	-258	-253	5
ClWRKY104	ACE	GACACGTATG	-1508	-1499	9
ClWRKY104	W box	TTGACC	-567	-561	6
ClWRKY104	W box	TTGACC	-470	-464	6
ClWRKY104	ERE	ATTTTAAA	-144	-136	8
ClWRKY104	ERE	ATTTCATA	-138	-130	8
ClWRKY104	RY-element	CATGCATG	-290	-282	8
ClWRKY104	ARE	AAACCA	-1001	-995	6
ClWRKY104	ARE	AAACCA	-902	-896	6
ClWRKY104	ARE	AAACCA	-294	-288	6
ClWRKY104	TGA-box	TGACGTAA	-310	-302	8
ClWRKY104	TATC-box	TATCCCA	-44	-37	7
ClWRKY105	CGTCA-motif	CGTCA	-818	-813	5
ClWRKY105	CGTCA-motif	CGTCA	-767	-762	5
ClWRKY105	CGTCA-motif	CGTCA	-508	-503	5
ClWRKY105	CGTCA-motif	CGTCA	-473	-468	5
ClWRKY105	TGACG-motif	TGACG	-818	-813	5
ClWRKY105	TGACG-motif	TGACG	-767	-762	5
ClWRKY105	TGACG-motif	TGACG	-508	-503	5
ClWRKY105	TGACG-motif	TGACG	-473	-468	5
ClWRKY105	ERE	ATTTCATA	-1570	-1562	8
ClWRKY105	ARE	AAACCA	-1599	-1593	6
ClWRKY105	ARE	AAACCA	-1238	-1232	6
ClWRKY105	ARE	AAACCA	-552	-546	6
ClWRKY105	ARE	AAACCA	-495	-489	6
ClWRKY105	AuxRR-core	GGTCCAT	-1654	-1647	7
ClWRKY105	RY-element	CATGCATG	-481	-473	8
ClWRKY106	W box	TTGACC	-1217	-1211	6
ClWRKY106	W box	TTGACC	-673	-667	6
ClWRKY106	P-box	CCTTTTG	-1890	-1883	7
ClWRKY106	P-box	CCTTTTG	-98	-91	7
ClWRKY106	TGA-element	AACGAC	-1206	-1200	6
ClWRKY106	RY-element	CATGCATG	-1440	-1432	8
ClWRKY106	ARE	AAACCA	-1070	-1064	6
ClWRKY106	CGTCA-motif	CGTCA	-1676	-1671	5
ClWRKY106	CGTCA-motif	CGTCA	-1211	-1206	5
ClWRKY106	CGTCA-motif	CGTCA	-1130	-1125	5
ClWRKY106	TGACG-motif	TGACG	-1676	-1671	5
ClWRKY106	TGACG-motif	TGACG	-1211	-1206	5
ClWRKY106	TGACG-motif	TGACG	-1130	-1125	5
ClWRKY107	CGTCA-motif	CGTCA	-773	-768	5
ClWRKY107	CGTCA-motif	CGTCA	-709	-704	5
ClWRKY107	TGACG-motif	TGACG	-773	-768	5
ClWRKY107	TGACG-motif	TGACG	-709	-704	5
ClWRKY107	TGA-box	TGACGTAA	-776	-768	8
ClWRKY107	ARE	AAACCA	-1871	-1865	6
ClWRKY107	ARE	AAACCA	-652	-646	6
ClWRKY107	ERE	ATTTTAAA	-1467	-1459	8
ClWRKY107	ERE	ATTTTAAA	-1465	-1457	8
ClWRKY107	W box	TTGACC	-1698	-1692	6
ClWRKY108	ERE	ATTTCATA	-1048	-1040	8
ClWRKY108	ERE	ATTTCATA	-460	-452	8
ClWRKY108	TGA-element	AACGAC	-153	-147	6
ClWRKY108	CGTCA-motif	CGTCA	-421	-416	5
ClWRKY108	GARE-motif	TCTGTTG	-1244	-1237	7
ClWRKY108	TGACG-motif	TGACG	-421	-416	5
ClWRKY109	TGACG-motif	TGACG	-1365	-1360	5
ClWRKY109	TGACG-motif	TGACG	-1157	-1152	5
ClWRKY109	CGTCA-motif	CGTCA	-1365	-1360	5
ClWRKY109	CGTCA-motif	CGTCA	-1157	-1152	5
ClWRKY109	ERE	ATTTCATA	-654	-646	8
ClWRKY109	W box	TTGACC	-37	-31	6
ClWRKY109	P-box	CCTTTTG	-1138	-1131	7
ClWRKY109	ARE	AAACCA	-102	-96	6
ClWRKY11	W box	TTGACC	-852	-846	6
ClWRKY11	ERE	ATTTCATA	-618	-610	8
ClWRKY11	ARE	AAACCA	-1272	-1266	6
ClWRKY11	TGA-element	AACGAC	-1452	-1446	6
ClWRKY11	TGA-element	AACGAC	-1297	-1291	6
ClWRKY11	TGA-element	AACGAC	-285	-279	6
ClWRKY11	3-AF1 binding site	TAAGAGAGGAA	-975	-965	10
ClWRKY11	TGA-box	TGACGTAA	-159	-151	8
ClWRKY11	TGACG-motif	TGACG	-159	-154	5
ClWRKY11	TGACG-motif	TGACG	-142	-137	5
ClWRKY11	CGTCA-motif	CGTCA	-159	-154	5
ClWRKY11	CGTCA-motif	CGTCA	-142	-137	5
ClWRKY11	GARE-motif	TCTGTTG	-22	-15	7
ClWRKY110	CGTCA-motif	CGTCA	-1252	-1247	5
ClWRKY110	CGTCA-motif	CGTCA	-760	-755	5
ClWRKY110	CGTCA-motif	CGTCA	-198	-193	5
ClWRKY110	TGACG-motif	TGACG	-1252	-1247	5
ClWRKY110	TGACG-motif	TGACG	-760	-755	5
ClWRKY110	TGACG-motif	TGACG	-198	-193	5
ClWRKY110	ARE	AAACCA	-1746	-1740	6
ClWRKY110	ARE	AAACCA	-1512	-1506	6
ClWRKY110	ARE	AAACCA	-1421	-1415	6
ClWRKY110	ARE	AAACCA	-780	-774	6
ClWRKY110	ARE	AAACCA	-382	-376	6
ClWRKY110	AuxRR-core	GGTCCAT	-1075	-1068	7
ClWRKY110	W box	TTGACC	-316	-310	6
ClWRKY111	ERE	ATTTTAAA	-923	-915	8
ClWRKY111	W box	TTGACC	-1480	-1474	6
ClWRKY111	W box	TTGACC	-1443	-1437	6
ClWRKY111	W box	TTGACC	-1263	-1257	6
ClWRKY111	W box	TTGACC	-1152	-1146	6
ClWRKY111	TGA-box	TGACGTAA	-274	-266	8
ClWRKY111	TGA-element	AACGAC	-1802	-1796	6
ClWRKY111	ARE	AAACCA	-1137	-1131	6
ClWRKY111	CGTCA-motif	CGTCA	-1212	-1207	5
ClWRKY111	CGTCA-motif	CGTCA	-526	-521	5
ClWRKY111	CGTCA-motif	CGTCA	-271	-266	5
ClWRKY111	CGTCA-motif	CGTCA	-236	-231	5
ClWRKY111	CGTCA-motif	CGTCA	-212	-207	5
ClWRKY111	TGACG-motif	TGACG	-1212	-1207	5
ClWRKY111	TGACG-motif	TGACG	-526	-521	5
ClWRKY111	TGACG-motif	TGACG	-271	-266	5
ClWRKY111	TGACG-motif	TGACG	-236	-231	5
ClWRKY111	TGACG-motif	TGACG	-212	-207	5
ClWRKY112	P-box	CCTTTTG	-282	-275	7
ClWRKY112	TGA-box	TGACGTAA	-192	-184	8
ClWRKY112	ARE	AAACCA	-1684	-1678	6
ClWRKY112	ERE	ATTTCATA	-1912	-1904	8
ClWRKY112	CGTCA-motif	CGTCA	-1854	-1849	5
ClWRKY112	CGTCA-motif	CGTCA	-811	-806	5
ClWRKY112	CGTCA-motif	CGTCA	-658	-653	5
ClWRKY112	CGTCA-motif	CGTCA	-189	-184	5
ClWRKY112	CGTCA-motif	CGTCA	-154	-149	5
ClWRKY112	CGTCA-motif	CGTCA	-130	-125	5
ClWRKY112	TGACG-motif	TGACG	-1854	-1849	5
ClWRKY112	TGACG-motif	TGACG	-811	-806	5
ClWRKY112	TGACG-motif	TGACG	-658	-653	5
ClWRKY112	TGACG-motif	TGACG	-189	-184	5
ClWRKY112	TGACG-motif	TGACG	-154	-149	5
ClWRKY112	TGACG-motif	TGACG	-130	-125	5
ClWRKY113	CGTCA-motif	CGTCA	-1518	-1513	5
ClWRKY113	CGTCA-motif	CGTCA	-1406	-1401	5
ClWRKY113	CGTCA-motif	CGTCA	-403	-398	5
ClWRKY113	CGTCA-motif	CGTCA	-261	-256	5
ClWRKY113	CGTCA-motif	CGTCA	-236	-231	5
ClWRKY113	CGTCA-motif	CGTCA	-212	-207	5
ClWRKY113	TGACG-motif	TGACG	-1518	-1513	5
ClWRKY113	TGACG-motif	TGACG	-1406	-1401	5
ClWRKY113	TGACG-motif	TGACG	-403	-398	5
ClWRKY113	TGACG-motif	TGACG	-261	-256	5
ClWRKY113	TGACG-motif	TGACG	-236	-231	5
ClWRKY113	TGACG-motif	TGACG	-212	-207	5
ClWRKY113	TGA-box	TGACGTAA	-264	-256	8
ClWRKY113	W box	TTGACC	-521	-515	6
ClWRKY113	W box	TTGACC	-424	-418	6
ClWRKY113	ACE	GACACGTATG	-1462	-1453	9
ClWRKY113	ARE	AAACCA	-1451	-1445	6
ClWRKY113	ARE	AAACCA	-955	-949	6
ClWRKY113	ARE	AAACCA	-856	-850	6
ClWRKY113	ARE	AAACCA	-248	-242	6
ClWRKY113	RY-element	CATGCATG	-244	-236	8
ClWRKY113	TATC-box	TATCCCA	-121	-114	7
ClWRKY113	ERE	ATTTTAAA	-99	-91	8
ClWRKY114	CGTCA-motif	CGTCA	-1784	-1779	5
ClWRKY114	CGTCA-motif	CGTCA	-1731	-1726	5
ClWRKY114	CGTCA-motif	CGTCA	-517	-512	5
ClWRKY114	CGTCA-motif	CGTCA	-493	-488	5
ClWRKY114	TGACG-motif	TGACG	-1784	-1779	5
ClWRKY114	TGACG-motif	TGACG	-1731	-1726	5
ClWRKY114	TGACG-motif	TGACG	-517	-512	5
ClWRKY114	TGACG-motif	TGACG	-493	-488	5
ClWRKY114	ERE	ATTTTAAA	-379	-371	8
ClWRKY114	W box	TTGACC	-1706	-1700	6
ClWRKY114	W box	TTGACC	-888	-882	6
ClWRKY114	W box	TTGACC	-879	-873	6
ClWRKY114	W box	TTGACC	-718	-712	6
ClWRKY114	W box	TTGACC	-703	-697	6
ClWRKY114	W box	TTGACC	-142	-136	6
ClWRKY114	ARE	AAACCA	-1369	-1363	6
ClWRKY114	ARE	AAACCA	-1281	-1275	6
ClWRKY114	ARE	AAACCA	-1182	-1176	6
ClWRKY114	ARE	AAACCA	-571	-565	6
ClWRKY114	ARE	AAACCA	-529	-523	6
ClWRKY114	ARE	AAACCA	-342	-336	6
ClWRKY115	ERE	ATTTTAAA	-226	-218	8
ClWRKY115	TGA-element	AACGAC	-1186	-1180	6
ClWRKY115	ARE	AAACCA	-1650	-1644	6
ClWRKY115	ARE	AAACCA	-1227	-1221	6
ClWRKY115	ARE	AAACCA	-550	-544	6
ClWRKY115	AuxRR-core	GGTCCAT	-1828	-1821	7
ClWRKY115	AuxRR-core	GGTCCAT	-1708	-1701	7
ClWRKY115	TATC-box	TATCCCA	-1118	-1111	7
ClWRKY115	CGTCA-motif	CGTCA	-1304	-1299	5
ClWRKY115	CGTCA-motif	CGTCA	-812	-807	5
ClWRKY115	CGTCA-motif	CGTCA	-761	-756	5
ClWRKY115	CGTCA-motif	CGTCA	-508	-503	5
ClWRKY115	CGTCA-motif	CGTCA	-473	-468	5
ClWRKY115	TGACG-motif	TGACG	-1304	-1299	5
ClWRKY115	TGACG-motif	TGACG	-812	-807	5
ClWRKY115	TGACG-motif	TGACG	-761	-756	5
ClWRKY115	TGACG-motif	TGACG	-508	-503	5
ClWRKY115	TGACG-motif	TGACG	-473	-468	5
ClWRKY116	W box	TTGACC	-713	-707	6
ClWRKY116	ERE	ATTTTAAA	-109	-101	8
ClWRKY116	ERE	ATTTTAAA	-107	-99	8
ClWRKY116	TGA-element	AACGAC	-1642	-1636	6
ClWRKY116	ARE	AAACCA	-1928	-1922	6
ClWRKY116	ARE	AAACCA	-1354	-1348	6
ClWRKY116	ARE	AAACCA	-928	-922	6
ClWRKY116	P-box	CCTTTTG	-1960	-1953	7
ClWRKY116	P-box	CCTTTTG	-1121	-1114	7
ClWRKY116	GARE-motif	TCTGTTG	-448	-441	7
ClWRKY116	CGTCA-motif	CGTCA	-950	-945	5
ClWRKY116	TGACG-motif	TGACG	-950	-945	5
ClWRKY117	CGTCA-motif	CGTCA	-790	-785	5
ClWRKY117	CGTCA-motif	CGTCA	-739	-734	5
ClWRKY117	CGTCA-motif	CGTCA	-481	-476	5
ClWRKY117	CGTCA-motif	CGTCA	-446	-441	5
ClWRKY117	TGACG-motif	TGACG	-790	-785	5
ClWRKY117	TGACG-motif	TGACG	-739	-734	5
ClWRKY117	TGACG-motif	TGACG	-481	-476	5
ClWRKY117	TGACG-motif	TGACG	-446	-441	5
ClWRKY117	ARE	AAACCA	-525	-519	6
ClWRKY117	ARE	AAACCA	-468	-462	6
ClWRKY117	RY-element	CATGCATG	-454	-446	8
ClWRKY117	ERE	ATTTTAAA	-1372	-1364	8
ClWRKY118	TGACG-motif	TGACG	-188	-183	5
ClWRKY118	TGACG-motif	TGACG	-164	-159	5
ClWRKY118	CGTCA-motif	CGTCA	-188	-183	5
ClWRKY118	CGTCA-motif	CGTCA	-164	-159	5
ClWRKY118	ARE	AAACCA	-1972	-1966	6
ClWRKY118	ARE	AAACCA	-1093	-1087	6
ClWRKY118	ARE	AAACCA	-968	-962	6
ClWRKY118	ARE	AAACCA	-895	-889	6
ClWRKY118	3-AF1 binding site	TAAGAGAGGAA	-1676	-1666	10
ClWRKY118	TGA-element	AACGAC	-459	-453	6
ClWRKY118	TGA-element	AACGAC	-260	-254	6
ClWRKY118	TATC-box	TATCCCA	-85	-78	7
ClWRKY118	W box	TTGACC	-1549	-1543	6
ClWRKY119	ARE	AAACCA	-1403	-1397	6
ClWRKY119	ARE	AAACCA	-904	-898	6
ClWRKY119	ARE	AAACCA	-663	-657	6
ClWRKY119	TGA-element	AACGAC	-483	-477	6
ClWRKY119	ERE	ATTTTAAA	-1505	-1497	8
ClWRKY119	ERE	ATTTTAAA	-129	-121	8
ClWRKY12	CGTCA-motif	CGTCA	-452	-447	5
ClWRKY12	CGTCA-motif	CGTCA	-417	-412	5
ClWRKY12	CGTCA-motif	CGTCA	-91	-86	5
ClWRKY12	CGTCA-motif	CGTCA	-88	-83	5
ClWRKY12	TGACG-motif	TGACG	-452	-447	5
ClWRKY12	TGACG-motif	TGACG	-417	-412	5
ClWRKY12	TGACG-motif	TGACG	-91	-86	5
ClWRKY12	TGACG-motif	TGACG	-88	-83	5
ClWRKY12	TGA-element	AACGAC	-1557	-1551	6
ClWRKY12	3-AF1 binding site	TAAGAGAGGAA	-1501	-1491	10
ClWRKY12	ARE	AAACCA	-1651	-1645	6
ClWRKY12	ARE	AAACCA	-1150	-1144	6
ClWRKY12	ARE	AAACCA	-296	-290	6
ClWRKY12	W box	TTGACC	-1642	-1636	6
ClWRKY12	W box	TTGACC	-702	-696	6
ClWRKY12	W box	TTGACC	-305	-299	6
ClWRKY120	ERE	ATTTTAAA	-1463	-1455	8
ClWRKY120	ACE	GACACGTATG	-33	-24	9
ClWRKY120	ARE	AAACCA	-1285	-1279	6
ClWRKY120	ARE	AAACCA	-1274	-1268	6
ClWRKY120	TGA-element	AACGAC	-1003	-997	6
ClWRKY120	TGA-element	AACGAC	-65	-59	6
ClWRKY120	3-AF1 binding site	TAAGAGAGGAA	-1951	-1941	10
ClWRKY120	TGACG-motif	TGACG	-1842	-1837	5
ClWRKY120	TGACG-motif	TGACG	-1585	-1580	5
ClWRKY120	TGACG-motif	TGACG	-790	-785	5
ClWRKY120	TGACG-motif	TGACG	-523	-518	5
ClWRKY120	TGACG-motif	TGACG	-116	-111	5
ClWRKY120	GARE-motif	TCTGTTG	-528	-521	7
ClWRKY120	CGTCA-motif	CGTCA	-1842	-1837	5
ClWRKY120	CGTCA-motif	CGTCA	-1585	-1580	5
ClWRKY120	CGTCA-motif	CGTCA	-790	-785	5
ClWRKY120	CGTCA-motif	CGTCA	-523	-518	5
ClWRKY120	CGTCA-motif	CGTCA	-116	-111	5
ClWRKY121	TGACG-motif	TGACG	-676	-671	5
ClWRKY121	CGTCA-motif	CGTCA	-676	-671	5
ClWRKY121	P-box	CCTTTTG	-245	-238	7
ClWRKY121	P-box	CCTTTTG	-71	-64	7
ClWRKY121	AuxRR-core	GGTCCAT	-1909	-1902	7
ClWRKY121	AuxRR-core	GGTCCAT	-1097	-1090	7
ClWRKY121	ARE	AAACCA	-1940	-1934	6
ClWRKY121	TGA-element	AACGAC	-211	-205	6
ClWRKY121	W box	TTGACC	-813	-807	6
ClWRKY122	CGTCA-motif	CGTCA	-556	-551	5
ClWRKY122	TGACG-motif	TGACG	-556	-551	5
ClWRKY122	W box	TTGACC	-57	-51	6
ClWRKY122	ERE	ATTTTAAA	-1398	-1390	8
ClWRKY122	TGA-element	AACGAC	-151	-145	6
ClWRKY122	AuxRR-core	GGTCCAT	-23	-16	7
ClWRKY122	ARE	AAACCA	-73	-67	6
ClWRKY123	CGTCA-motif	CGTCA	-1375	-1370	5
ClWRKY123	CGTCA-motif	CGTCA	-874	-869	5
ClWRKY123	CGTCA-motif	CGTCA	-173	-168	5
ClWRKY123	TGACG-motif	TGACG	-1375	-1370	5
ClWRKY123	TGACG-motif	TGACG	-874	-869	5
ClWRKY123	TGACG-motif	TGACG	-173	-168	5
ClWRKY123	ERE	ATTTTAAA	-230	-222	8
ClWRKY123	W box	TTGACC	-408	-402	6
ClWRKY123	TATC-box	TATCCCA	-75	-68	7
ClWRKY123	P-box	CCTTTTG	-1648	-1641	7
ClWRKY123	ARE	AAACCA	-1076	-1070	6
ClWRKY123	ARE	AAACCA	-851	-845	6
ClWRKY123	ARE	AAACCA	-781	-775	6
ClWRKY123	AuxRR-core	GGTCCAT	-1520	-1513	7
ClWRKY123	AuxRR-core	GGTCCAT	-981	-974	7
ClWRKY124	ARE	AAACCA	-1693	-1687	6
ClWRKY124	ARE	AAACCA	-1666	-1660	6
ClWRKY124	ARE	AAACCA	-938	-932	6
ClWRKY124	ARE	AAACCA	-386	-380	6
ClWRKY124	ARE	AAACCA	-277	-271	6
ClWRKY124	TGA-element	AACGAC	-904	-898	6
ClWRKY124	P-box	CCTTTTG	-1317	-1310	7
ClWRKY124	TATC-box	TATCCCA	-75	-68	7
ClWRKY124	TGACG-motif	TGACG	-1177	-1172	5
ClWRKY124	TGACG-motif	TGACG	-438	-433	5
ClWRKY124	CGTCA-motif	CGTCA	-1177	-1172	5
ClWRKY124	CGTCA-motif	CGTCA	-438	-433	5
ClWRKY125	TGACG-motif	TGACG	-1847	-1842	5
ClWRKY125	TGACG-motif	TGACG	-1562	-1557	5
ClWRKY125	TGACG-motif	TGACG	-201	-196	5
ClWRKY125	TGACG-motif	TGACG	-191	-186	5
ClWRKY125	TGACG-motif	TGACG	-177	-172	5
ClWRKY125	CGTCA-motif	CGTCA	-1847	-1842	5
ClWRKY125	CGTCA-motif	CGTCA	-1562	-1557	5
ClWRKY125	CGTCA-motif	CGTCA	-201	-196	5
ClWRKY125	CGTCA-motif	CGTCA	-191	-186	5
ClWRKY125	CGTCA-motif	CGTCA	-177	-172	5
ClWRKY125	ERE	ATTTCATA	-1513	-1505	8
ClWRKY125	ACE	GCGACGTACC	-850	-841	9
ClWRKY125	TGA-box	TGACGTAA	-204	-196	8
ClWRKY125	P-box	CCTTTTG	-1573	-1566	7
ClWRKY125	TATC-box	TATCCCA	-164	-157	7
ClWRKY125	AuxRR-core	GGTCCAT	-47	-40	7
ClWRKY125	ARE	AAACCA	-923	-917	6
ClWRKY125	TGA-element	AACGAC	-1260	-1254	6
ClWRKY126	ARE	AAACCA	-1346	-1340	6
ClWRKY126	ARE	AAACCA	-659	-653	6
ClWRKY126	ARE	AAACCA	-15	-9	6
ClWRKY126	TATC-box	TATCCCA	-1648	-1641	7
ClWRKY126	P-box	CCTTTTG	-1724	-1717	7
ClWRKY126	P-box	CCTTTTG	-1587	-1580	7
ClWRKY126	CGTCA-motif	CGTCA	-267	-262	5
ClWRKY126	CGTCA-motif	CGTCA	-187	-182	5
ClWRKY126	CGTCA-motif	CGTCA	-163	-158	5
ClWRKY126	TGACG-motif	TGACG	-267	-262	5
ClWRKY126	TGACG-motif	TGACG	-187	-182	5
ClWRKY126	TGACG-motif	TGACG	-163	-158	5
ClWRKY127	TGACG-motif	TGACG	-267	-262	5
ClWRKY127	TGACG-motif	TGACG	-228	-223	5
ClWRKY127	TGACG-motif	TGACG	-204	-199	5
ClWRKY127	CGTCA-motif	CGTCA	-267	-262	5
ClWRKY127	CGTCA-motif	CGTCA	-228	-223	5
ClWRKY127	CGTCA-motif	CGTCA	-204	-199	5
ClWRKY127	ARE	AAACCA	-1727	-1721	6
ClWRKY127	TGA-element	AACGAC	-217	-211	6
ClWRKY128	AuxRR-core	GGTCCAT	-1010	-1003	7
ClWRKY128	ARE	AAACCA	-1707	-1701	6
ClWRKY128	ARE	AAACCA	-1437	-1431	6
ClWRKY128	ARE	AAACCA	-1346	-1340	6
ClWRKY128	ARE	AAACCA	-716	-710	6
ClWRKY128	ARE	AAACCA	-318	-312	6
ClWRKY128	W box	TTGACC	-252	-246	6
ClWRKY128	TGACG-motif	TGACG	-1177	-1172	5
ClWRKY128	TGACG-motif	TGACG	-696	-691	5
ClWRKY128	TGACG-motif	TGACG	-134	-129	5
ClWRKY128	CGTCA-motif	CGTCA	-1177	-1172	5
ClWRKY128	CGTCA-motif	CGTCA	-696	-691	5
ClWRKY128	CGTCA-motif	CGTCA	-134	-129	5
ClWRKY129	TGACG-motif	TGACG	-1759	-1754	5
ClWRKY129	TGACG-motif	TGACG	-1013	-1008	5
ClWRKY129	TGACG-motif	TGACG	-902	-897	5
ClWRKY129	TGACG-motif	TGACG	-861	-856	5
ClWRKY129	TGACG-motif	TGACG	-848	-843	5
ClWRKY129	TGACG-motif	TGACG	-582	-577	5
ClWRKY129	TGACG-motif	TGACG	-142	-137	5
ClWRKY129	CGTCA-motif	CGTCA	-1759	-1754	5
ClWRKY129	CGTCA-motif	CGTCA	-1013	-1008	5
ClWRKY129	CGTCA-motif	CGTCA	-902	-897	5
ClWRKY129	CGTCA-motif	CGTCA	-861	-856	5
ClWRKY129	CGTCA-motif	CGTCA	-848	-843	5
ClWRKY129	CGTCA-motif	CGTCA	-582	-577	5
ClWRKY129	CGTCA-motif	CGTCA	-142	-137	5
ClWRKY129	W box	TTGACC	-574	-568	6
ClWRKY129	ERE	ATTTCATA	-1162	-1154	8
ClWRKY129	ARE	AAACCA	-1779	-1773	6
ClWRKY129	ARE	AAACCA	-1356	-1350	6
ClWRKY129	ARE	AAACCA	-1324	-1318	6
ClWRKY129	ARE	AAACCA	-1190	-1184	6
ClWRKY129	ARE	AAACCA	-678	-672	6
ClWRKY129	TGA-element	AACGAC	-1488	-1482	6
ClWRKY13	ARE	AAACCA	-808	-802	6
ClWRKY13	ARE	AAACCA	-762	-756	6
ClWRKY13	ARE	AAACCA	-718	-712	6
ClWRKY13	TGA-element	AACGAC	-1820	-1814	6
ClWRKY13	TGA-box	TGACGTAA	-296	-288	8
ClWRKY13	P-box	CCTTTTG	-1012	-1005	7
ClWRKY13	TATC-box	TATCCCA	-1654	-1647	7
ClWRKY13	ACE	GCGACGTACC	-1177	-1168	9
ClWRKY13	W box	TTGACC	-203	-197	6
ClWRKY13	TGACG-motif	TGACG	-1553	-1548	5
ClWRKY13	TGACG-motif	TGACG	-293	-288	5
ClWRKY13	CGTCA-motif	CGTCA	-1553	-1548	5
ClWRKY13	CGTCA-motif	CGTCA	-293	-288	5
ClWRKY130	TGA-box	TGACGTAA	-181	-173	8
ClWRKY130	P-box	CCTTTTG	-1022	-1015	7
ClWRKY130	ARE	AAACCA	-1774	-1768	6
ClWRKY130	ARE	AAACCA	-546	-540	6
ClWRKY130	ARE	AAACCA	-386	-380	6
ClWRKY130	TGACG-motif	TGACG	-1818	-1813	5
ClWRKY130	TGACG-motif	TGACG	-278	-273	5
ClWRKY130	TGACG-motif	TGACG	-178	-173	5
ClWRKY130	TGACG-motif	TGACG	-143	-138	5
ClWRKY130	TGACG-motif	TGACG	-119	-114	5
ClWRKY130	CGTCA-motif	CGTCA	-1818	-1813	5
ClWRKY130	CGTCA-motif	CGTCA	-278	-273	5
ClWRKY130	CGTCA-motif	CGTCA	-178	-173	5
ClWRKY130	CGTCA-motif	CGTCA	-143	-138	5
ClWRKY130	CGTCA-motif	CGTCA	-119	-114	5
ClWRKY131	CGTCA-motif	CGTCA	-1444	-1439	5
ClWRKY131	CGTCA-motif	CGTCA	-1420	-1415	5
ClWRKY131	TGACG-motif	TGACG	-1444	-1439	5
ClWRKY131	TGACG-motif	TGACG	-1420	-1415	5
ClWRKY131	plant_AP-2-like	CGACCAGG	-44	-36	8
ClWRKY131	TGA-element	AACGAC	-1487	-1481	6
ClWRKY131	ERE	ATTTTAAA	-781	-773	8
ClWRKY131	ERE	ATTTTAAA	-744	-736	8
ClWRKY131	ERE	ATTTTAAA	-661	-653	8
ClWRKY131	W box	TTGACC	-392	-386	6
ClWRKY132	ERE	ATTTTAAA	-421	-413	8
ClWRKY132	W box	TTGACC	-691	-685	6
ClWRKY132	ARE	AAACCA	-1758	-1752	6
ClWRKY132	ARE	AAACCA	-741	-735	6
ClWRKY132	ARE	AAACCA	-262	-256	6
ClWRKY132	TGACG-motif	TGACG	-1619	-1614	5
ClWRKY132	TGACG-motif	TGACG	-960	-955	5
ClWRKY132	TGACG-motif	TGACG	-480	-475	5
ClWRKY132	TGACG-motif	TGACG	-122	-117	5
ClWRKY132	CGTCA-motif	CGTCA	-1619	-1614	5
ClWRKY132	CGTCA-motif	CGTCA	-960	-955	5
ClWRKY132	CGTCA-motif	CGTCA	-480	-475	5
ClWRKY132	CGTCA-motif	CGTCA	-122	-117	5
ClWRKY133	CGTCA-motif	CGTCA	-677	-672	5
ClWRKY133	CGTCA-motif	CGTCA	-114	-109	5
ClWRKY133	TGACG-motif	TGACG	-677	-672	5
ClWRKY133	TGACG-motif	TGACG	-114	-109	5
ClWRKY133	AuxRR-core	GGTCCAT	-990	-983	7
ClWRKY133	ARE	AAACCA	-1424	-1418	6
ClWRKY133	ARE	AAACCA	-1333	-1327	6
ClWRKY133	ARE	AAACCA	-697	-691	6
ClWRKY133	ARE	AAACCA	-350	-344	6
ClWRKY133	ARE	AAACCA	-298	-292	6
ClWRKY133	W box	TTGACC	-232	-226	6
ClWRKY134	W box	TTGACC	-1970	-1964	6
ClWRKY134	W box	TTGACC	-1860	-1854	6
ClWRKY135	ARE	AAACCA	-1963	-1957	6
ClWRKY135	ARE	AAACCA	-1849	-1843	6
ClWRKY135	ARE	AAACCA	-551	-545	6
ClWRKY135	ARE	AAACCA	-469	-463	6
ClWRKY135	ARE	AAACCA	-15	-9	6
ClWRKY135	ACE	CTAACGTATT	-1619	-1610	9
ClWRKY135	ERE	ATTTTAAA	-895	-887	8
ClWRKY135	ERE	ATTTTAAA	-20	-12	8
ClWRKY135	CGTCA-motif	CGTCA	-779	-774	5
ClWRKY135	CGTCA-motif	CGTCA	-249	-244	5
ClWRKY135	CGTCA-motif	CGTCA	-187	-182	5
ClWRKY135	CGTCA-motif	CGTCA	-161	-156	5
ClWRKY135	TGACG-motif	TGACG	-779	-774	5
ClWRKY135	TGACG-motif	TGACG	-249	-244	5
ClWRKY135	TGACG-motif	TGACG	-187	-182	5
ClWRKY135	TGACG-motif	TGACG	-161	-156	5
ClWRKY136	TGACG-motif	TGACG	-270	-265	5
ClWRKY136	TGACG-motif	TGACG	-191	-186	5
ClWRKY136	TGACG-motif	TGACG	-167	-162	5
ClWRKY136	CGTCA-motif	CGTCA	-270	-265	5
ClWRKY136	CGTCA-motif	CGTCA	-191	-186	5
ClWRKY136	CGTCA-motif	CGTCA	-167	-162	5
ClWRKY136	P-box	CCTTTTG	-1588	-1581	7
ClWRKY136	TATC-box	TATCCCA	-1649	-1642	7
ClWRKY136	ARE	AAACCA	-1347	-1341	6
ClWRKY136	ARE	AAACCA	-670	-664	6
ClWRKY136	ARE	AAACCA	-15	-9	6
ClWRKY137	CGTCA-motif	CGTCA	-1293	-1288	5
ClWRKY137	CGTCA-motif	CGTCA	-999	-994	5
ClWRKY137	CGTCA-motif	CGTCA	-900	-895	5
ClWRKY137	CGTCA-motif	CGTCA	-620	-615	5
ClWRKY137	CGTCA-motif	CGTCA	-553	-548	5
ClWRKY137	CGTCA-motif	CGTCA	-130	-125	5
ClWRKY137	TGACG-motif	TGACG	-1293	-1288	5
ClWRKY137	TGACG-motif	TGACG	-999	-994	5
ClWRKY137	TGACG-motif	TGACG	-900	-895	5
ClWRKY137	TGACG-motif	TGACG	-620	-615	5
ClWRKY137	TGACG-motif	TGACG	-553	-548	5
ClWRKY137	TGACG-motif	TGACG	-130	-125	5
ClWRKY137	TATC-box	TATCCCA	-31	-24	7
ClWRKY137	P-box	CCTTTTG	-1483	-1476	7
ClWRKY137	ARE	AAACCA	-1909	-1903	6
ClWRKY137	ARE	AAACCA	-1591	-1585	6
ClWRKY137	ARE	AAACCA	-683	-677	6
ClWRKY137	ARE	AAACCA	-409	-403	6
ClWRKY137	AuxRR-core	GGTCCAT	-1597	-1590	7
ClWRKY137	AuxRR-core	GGTCCAT	-859	-852	7
ClWRKY137	ERE	ATTTTAAA	-187	-179	8
ClWRKY137	W box	TTGACC	-1630	-1624	6
ClWRKY137	W box	TTGACC	-1416	-1410	6
ClWRKY138	TGACG-motif	TGACG	-339	-334	5
ClWRKY138	CGTCA-motif	CGTCA	-339	-334	5
ClWRKY138	ARE	AAACCA	-192	-186	6
ClWRKY138	TGA-element	AACGAC	-270	-264	6
ClWRKY138	3-AF1 binding site	TAAGAGAGGAA	-70	-60	10
ClWRKY138	W box	TTGACC	-176	-170	6
ClWRKY138	ERE	ATTTTAAA	-1529	-1521	8
ClWRKY14	W box	TTGACC	-207	-201	6
ClWRKY14	ACE	CTAACGTATT	-14	-5	9
ClWRKY14	CGTCA-motif	CGTCA	-574	-569	5
ClWRKY14	TGACG-motif	TGACG	-574	-569	5
ClWRKY14	ARE	AAACCA	-1348	-1342	6
ClWRKY14	ARE	AAACCA	-1024	-1018	6
ClWRKY14	ARE	AAACCA	-782	-776	6
ClWRKY14	TATC-box	TATCCCA	-908	-901	7
ClWRKY15	TGACG-motif	TGACG	-1932	-1927	5
ClWRKY15	TGACG-motif	TGACG	-1117	-1112	5
ClWRKY15	TGACG-motif	TGACG	-501	-496	5
ClWRKY15	CGTCA-motif	CGTCA	-1932	-1927	5
ClWRKY15	CGTCA-motif	CGTCA	-1117	-1112	5
ClWRKY15	CGTCA-motif	CGTCA	-501	-496	5
ClWRKY15	P-box	CCTTTTG	-143	-136	7
ClWRKY15	TATC-box	TATCCCA	-325	-318	7
ClWRKY15	ARE	AAACCA	-1829	-1823	6
ClWRKY15	ARE	AAACCA	-103	-97	6
ClWRKY15	TGA-element	AACGAC	-318	-312	6
ClWRKY15	TGA-element	AACGAC	-193	-187	6
ClWRKY15	ACE	GACACGTATG	-842	-833	9
ClWRKY16	CGTCA-motif	CGTCA	-1739	-1734	5
ClWRKY16	CGTCA-motif	CGTCA	-1570	-1565	5
ClWRKY16	CGTCA-motif	CGTCA	-1377	-1372	5
ClWRKY16	CGTCA-motif	CGTCA	-421	-416	5
ClWRKY16	TGACG-motif	TGACG	-1739	-1734	5
ClWRKY16	TGACG-motif	TGACG	-1570	-1565	5
ClWRKY16	TGACG-motif	TGACG	-1377	-1372	5
ClWRKY16	TGACG-motif	TGACG	-421	-416	5
ClWRKY16	TGA-box	TGACGTAA	-1573	-1565	8
ClWRKY16	ERE	ATTTTAAA	-1138	-1130	8
ClWRKY17	ACE	GACACGTATG	-700	-691	9
ClWRKY17	ARE	AAACCA	-1521	-1515	6
ClWRKY17	ARE	AAACCA	-1501	-1495	6
ClWRKY17	ARE	AAACCA	-538	-532	6
ClWRKY17	TGA-element	AACGAC	-660	-654	6
ClWRKY17	TATC-box	TATCCCA	-1940	-1933	7
ClWRKY18	CGTCA-motif	CGTCA	-472	-467	5
ClWRKY18	TGACG-motif	TGACG	-472	-467	5
ClWRKY18	ARE	AAACCA	-1012	-1006	6
ClWRKY18	W box	TTGACC	-778	-772	6
ClWRKY18	W box	TTGACC	-745	-739	6
ClWRKY18	ERE	ATTTTAAA	-1034	-1026	8
ClWRKY19	TGACG-motif	TGACG	-470	-465	5
ClWRKY19	CGTCA-motif	CGTCA	-470	-465	5
ClWRKY19	ARE	AAACCA	-1102	-1096	6
ClWRKY19	W box	TTGACC	-777	-771	6
ClWRKY19	W box	TTGACC	-744	-738	6
ClWRKY19	ERE	ATTTTAAA	-1124	-1116	8
ClWRKY2	ARE	AAACCA	-103	-97	6
ClWRKY2	TGA-element	AACGAC	-317	-311	6
ClWRKY2	TGA-element	AACGAC	-193	-187	6
ClWRKY2	P-box	CCTTTTG	-143	-136	7
ClWRKY2	TGACG-motif	TGACG	-1613	-1608	5
ClWRKY2	TGACG-motif	TGACG	-1137	-1132	5
ClWRKY2	CGTCA-motif	CGTCA	-1613	-1608	5
ClWRKY2	CGTCA-motif	CGTCA	-1137	-1132	5
ClWRKY20	GARE-motif	TCTGTTG	-1734	-1727	7
ClWRKY20	CGTCA-motif	CGTCA	-51	-46	5
ClWRKY20	TGACG-motif	TGACG	-51	-46	5
ClWRKY20	P-box	CCTTTTG	-1412	-1405	7
ClWRKY20	ARE	AAACCA	-1773	-1767	6
ClWRKY20	ARE	AAACCA	-1697	-1691	6
ClWRKY20	ARE	AAACCA	-1024	-1018	6
ClWRKY20	ARE	AAACCA	-497	-491	6
ClWRKY20	ARE	AAACCA	-418	-412	6
ClWRKY20	ARE	AAACCA	-279	-273	6
ClWRKY20	ERE	ATTTTAAA	-1398	-1390	8
ClWRKY20	W box	TTGACC	-969	-963	6
ClWRKY20	W box	TTGACC	-63	-57	6
ClWRKY21	W box	TTGACC	-964	-958	6
ClWRKY21	W box	TTGACC	-64	-58	6
ClWRKY21	ERE	ATTTTAAA	-1834	-1826	8
ClWRKY21	ARE	AAACCA	-1777	-1771	6
ClWRKY21	ARE	AAACCA	-1699	-1693	6
ClWRKY21	ARE	AAACCA	-1020	-1014	6
ClWRKY21	ARE	AAACCA	-495	-489	6
ClWRKY21	ARE	AAACCA	-419	-413	6
ClWRKY21	ARE	AAACCA	-280	-274	6
ClWRKY21	P-box	CCTTTTG	-1411	-1404	7
ClWRKY22	P-box	CCTTTTG	-780	-773	7
ClWRKY22	TGA-element	AACGAC	-438	-432	6
ClWRKY22	ARE	AAACCA	-1683	-1677	6
ClWRKY22	RY-element	CATGCATG	-1957	-1949	8
ClWRKY23	CGTCA-motif	CGTCA	-1589	-1584	5
ClWRKY23	CGTCA-motif	CGTCA	-1179	-1174	5
ClWRKY23	CGTCA-motif	CGTCA	-966	-961	5
ClWRKY23	TGACG-motif	TGACG	-1589	-1584	5
ClWRKY23	TGACG-motif	TGACG	-1179	-1174	5
ClWRKY23	TGACG-motif	TGACG	-966	-961	5
ClWRKY23	TGA-element	AACGAC	-1699	-1693	6
ClWRKY23	TGA-element	AACGAC	-921	-915	6
ClWRKY23	ARE	AAACCA	-850	-844	6
ClWRKY23	ARE	AAACCA	-780	-774	6
ClWRKY23	ERE	ATTTTAAA	-1892	-1884	8
ClWRKY23	ERE	ATTTCATA	-1755	-1747	8
ClWRKY23	ERE	ATTTTAAA	-272	-264	8
ClWRKY24	TGACG-motif	TGACG	-1547	-1542	5
ClWRKY24	CGTCA-motif	CGTCA	-1547	-1542	5
ClWRKY24	ERE	ATTTTAAA	-1898	-1890	8
ClWRKY24	ERE	ATTTTAAA	-1851	-1843	8
ClWRKY24	ERE	ATTTCATA	-1713	-1705	8
ClWRKY24	ERE	ATTTTAAA	-272	-264	8
ClWRKY24	ARE	AAACCA	-820	-814	6
ClWRKY24	ARE	AAACCA	-759	-753	6
ClWRKY24	TGA-element	AACGAC	-1657	-1651	6
ClWRKY24	TGA-element	AACGAC	-887	-881	6
ClWRKY25	W box	TTGACC	-1578	-1572	6
ClWRKY25	W box	TTGACC	-288	-282	6
ClWRKY25	ACE	CTAACGTATT	-1465	-1456	9
ClWRKY25	ARE	AAACCA	-1923	-1917	6
ClWRKY25	ARE	AAACCA	-1686	-1680	6
ClWRKY25	ARE	AAACCA	-1519	-1513	6
ClWRKY25	P-box	CCTTTTG	-1267	-1260	7
ClWRKY26	CGTCA-motif	CGTCA	-1834	-1829	5
ClWRKY26	CGTCA-motif	CGTCA	-146	-141	5
ClWRKY26	TGACG-motif	TGACG	-1834	-1829	5
ClWRKY26	TGACG-motif	TGACG	-146	-141	5
ClWRKY26	ARE	AAACCA	-1882	-1876	6
ClWRKY26	ARE	AAACCA	-1437	-1431	6
ClWRKY26	W box	TTGACC	-883	-877	6
ClWRKY26	ERE	ATTTTAAA	-829	-821	8
ClWRKY26	ERE	ATTTTAAA	-599	-591	8
ClWRKY26	ERE	ATTTTAAA	-131	-123	8
ClWRKY27	TGA-element	AACGAC	-1065	-1059	6
ClWRKY27	AuxRR-core	GGTCCAT	-1729	-1722	7
ClWRKY27	AuxRR-core	GGTCCAT	-1643	-1636	7
ClWRKY27	ARE	AAACCA	-1887	-1881	6
ClWRKY27	ARE	AAACCA	-1866	-1860	6
ClWRKY27	ARE	AAACCA	-1841	-1835	6
ClWRKY27	CGTCA-motif	CGTCA	-1327	-1322	5
ClWRKY27	CGTCA-motif	CGTCA	-998	-993	5
ClWRKY27	TGACG-motif	TGACG	-1327	-1322	5
ClWRKY27	TGACG-motif	TGACG	-998	-993	5
ClWRKY28	ARE	AAACCA	-1095	-1089	6
ClWRKY28	W box	TTGACC	-1855	-1849	6
ClWRKY28	W box	TTGACC	-633	-627	6
ClWRKY28	W box	TTGACC	-142	-136	6
ClWRKY28	W box	TTGACC	-118	-112	6
ClWRKY28	ERE	ATTTTAAA	-350	-342	8
ClWRKY28	ERE	ATTTTAAA	-254	-246	8
ClWRKY29	CGTCA-motif	CGTCA	-1950	-1945	5
ClWRKY29	CGTCA-motif	CGTCA	-786	-781	5
ClWRKY29	CGTCA-motif	CGTCA	-510	-505	5
ClWRKY29	CGTCA-motif	CGTCA	-75	-70	5
ClWRKY29	TGACG-motif	TGACG	-1950	-1945	5
ClWRKY29	TGACG-motif	TGACG	-786	-781	5
ClWRKY29	TGACG-motif	TGACG	-510	-505	5
ClWRKY29	TGACG-motif	TGACG	-75	-70	5
ClWRKY29	ERE	ATTTTAAA	-772	-764	8
ClWRKY29	ERE	ATTTTAAA	-553	-545	8
ClWRKY29	ERE	ATTTTAAA	-376	-368	8
ClWRKY29	TGA-element	AACGAC	-1914	-1908	6
ClWRKY29	TGA-element	AACGAC	-1883	-1877	6
ClWRKY29	ARE	AAACCA	-1863	-1857	6
ClWRKY29	ARE	AAACCA	-1767	-1761	6
ClWRKY29	ARE	AAACCA	-1734	-1728	6
ClWRKY29	ARE	AAACCA	-1580	-1574	6
ClWRKY29	P-box	CCTTTTG	-618	-611	7
ClWRKY3	W box	TTGACC	-1672	-1666	6
ClWRKY3	W box	TTGACC	-1584	-1578	6
ClWRKY3	W box	TTGACC	-954	-948	6
ClWRKY3	W box	TTGACC	-766	-760	6
ClWRKY3	W box	TTGACC	-204	-198	6
ClWRKY3	3-AF1 binding site	TAAGAGAGGAA	-1338	-1328	10
ClWRKY3	CGTCA-motif	CGTCA	-1085	-1080	5
ClWRKY3	TGACG-motif	TGACG	-1085	-1080	5
ClWRKY3	ARE	AAACCA	-1908	-1902	6
ClWRKY3	ARE	AAACCA	-1799	-1793	6
ClWRKY3	ARE	AAACCA	-1375	-1369	6
ClWRKY3	ARE	AAACCA	-1243	-1237	6
ClWRKY3	AuxRR-core	GGTCCAT	-1632	-1625	7
ClWRKY3	AuxRR-core	GGTCCAT	-931	-924	7
ClWRKY30	TGA-element	AACGAC	-1896	-1890	6
ClWRKY30	TGA-element	AACGAC	-1310	-1304	6
ClWRKY30	TGA-element	AACGAC	-309	-303	6
ClWRKY30	ARE	AAACCA	-242	-236	6
ClWRKY30	ARE	AAACCA	-135	-129	6
ClWRKY30	CGTCA-motif	CGTCA	-1494	-1489	5
ClWRKY30	CGTCA-motif	CGTCA	-1489	-1484	5
ClWRKY30	CGTCA-motif	CGTCA	-277	-272	5
ClWRKY30	TGACG-motif	TGACG	-1494	-1489	5
ClWRKY30	TGACG-motif	TGACG	-1489	-1484	5
ClWRKY30	TGACG-motif	TGACG	-277	-272	5
ClWRKY31	ARE	AAACCA	-1109	-1103	6
ClWRKY31	ARE	AAACCA	-763	-757	6
ClWRKY31	ARE	AAACCA	-549	-543	6
ClWRKY31	P-box	CCTTTTG	-1586	-1579	7
ClWRKY31	TATC-box	TATCCCA	-974	-967	7
ClWRKY31	W box	TTGACC	-1689	-1683	6
ClWRKY31	TGACG-motif	TGACG	-1563	-1558	5
ClWRKY31	TGACG-motif	TGACG	-202	-197	5
ClWRKY31	CGTCA-motif	CGTCA	-1563	-1558	5
ClWRKY31	CGTCA-motif	CGTCA	-202	-197	5
ClWRKY32	CGTCA-motif	CGTCA	-1912	-1907	5
ClWRKY32	CGTCA-motif	CGTCA	-907	-902	5
ClWRKY32	TGACG-motif	TGACG	-1912	-1907	5
ClWRKY32	TGACG-motif	TGACG	-907	-902	5
ClWRKY32	ERE	ATTTTAAA	-407	-399	8
ClWRKY32	W box	TTGACC	-1227	-1221	6
ClWRKY32	W box	TTGACC	-595	-589	6
ClWRKY32	TGA-element	AACGAC	-1895	-1889	6
ClWRKY33	TGA-element	AACGAC	-1641	-1635	6
ClWRKY33	TGA-element	AACGAC	-1432	-1426	6
ClWRKY33	TGA-element	AACGAC	-1311	-1305	6
ClWRKY33	ARE	AAACCA	-1716	-1710	6
ClWRKY33	ARE	AAACCA	-819	-813	6
ClWRKY33	ARE	AAACCA	-673	-667	6
ClWRKY33	AuxRR-core	GGTCCAT	-1397	-1390	7
ClWRKY33	P-box	CCTTTTG	-340	-333	7
ClWRKY33	W box	TTGACC	-757	-751	6
ClWRKY33	W box	TTGACC	-200	-194	6
ClWRKY33	W box	TTGACC	-133	-127	6
ClWRKY33	AuxRE	TGTCTCAATAAG	-427	-416	11
ClWRKY33	ERE	ATTTCATA	-1617	-1609	8
ClWRKY33	ERE	ATTTCATA	-165	-157	8
ClWRKY34	TGACG-motif	TGACG	-1778	-1773	5
ClWRKY34	CGTCA-motif	CGTCA	-1778	-1773	5
ClWRKY34	W box	TTGACC	-274	-268	6
ClWRKY34	ARE	AAACCA	-1787	-1781	6
ClWRKY34	ARE	AAACCA	-984	-978	6
ClWRKY36	AuxRE	TGTCTCAATAAG	-877	-866	11
ClWRKY36	ERE	ATTTCATA	-1626	-1618	8
ClWRKY36	ERE	ATTTTAAA	-1240	-1232	8
ClWRKY36	ERE	ATTTTAAA	-444	-436	8
ClWRKY36	TGA-element	AACGAC	-1732	-1726	6
ClWRKY36	ARE	AAACCA	-1607	-1601	6
ClWRKY36	ARE	AAACCA	-812	-806	6
ClWRKY36	ARE	AAACCA	-732	-726	6
ClWRKY37	ERE	ATTTCATA	-258	-250	8
ClWRKY37	W box	TTGACC	-181	-175	6
ClWRKY37	ARE	AAACCA	-1817	-1811	6
ClWRKY37	ARE	AAACCA	-946	-940	6
ClWRKY38	ARE	AAACCA	-1587	-1581	6
ClWRKY38	TGA-element	AACGAC	-937	-931	6
ClWRKY38	W box	TTGACC	-1978	-1972	6
ClWRKY38	W box	TTGACC	-1755	-1749	6
ClWRKY38	W box	TTGACC	-172	-166	6
ClWRKY38	ERE	ATTTTAAA	-1065	-1057	8
ClWRKY38	ERE	ATTTCATA	-249	-241	8
ClWRKY39	CGTCA-motif	CGTCA	-1348	-1343	5
ClWRKY39	CGTCA-motif	CGTCA	-307	-302	5
ClWRKY39	TGACG-motif	TGACG	-1348	-1343	5
ClWRKY39	TGACG-motif	TGACG	-307	-302	5
ClWRKY39	P-box	CCTTTTG	-1533	-1526	7
ClWRKY39	ARE	AAACCA	-1492	-1486	6
ClWRKY39	ARE	AAACCA	-1364	-1358	6
ClWRKY39	ARE	AAACCA	-1285	-1279	6
ClWRKY39	ARE	AAACCA	-1084	-1078	6
ClWRKY39	ARE	AAACCA	-982	-976	6
ClWRKY39	RY-element	CATGCATG	-820	-812	8
ClWRKY4	ACE	CTAACGTATT	-1299	-1290	9
ClWRKY4	TATC-box	TATCCCA	-685	-678	7
ClWRKY4	ARE	AAACCA	-1524	-1518	6
ClWRKY4	ARE	AAACCA	-858	-852	6
ClWRKY4	ARE	AAACCA	-748	-742	6
ClWRKY4	GARE-motif	TCTGTTG	-1530	-1523	7
ClWRKY40	TGACG-motif	TGACG	-677	-672	5
ClWRKY40	CGTCA-motif	CGTCA	-677	-672	5
ClWRKY40	ARE	AAACCA	-38	-32	6
ClWRKY40	ERE	ATTTTAAA	-1517	-1509	8
ClWRKY40	ERE	ATTTCATA	-737	-729	8
ClWRKY40	W box	TTGACC	-117	-111	6
ClWRKY41	TGA-element	AACGAC	-493	-487	6
ClWRKY41	TGA-element	AACGAC	-177	-171	6
ClWRKY41	ARE	AAACCA	-1288	-1282	6
ClWRKY41	ARE	AAACCA	-146	-140	6
ClWRKY41	ARE	AAACCA	-122	-116	6
ClWRKY41	P-box	CCTTTTG	-698	-691	7
ClWRKY41	ACE	GACACGTATG	-1276	-1267	9
ClWRKY41	CGTCA-motif	CGTCA	-804	-799	5
ClWRKY41	TGACG-motif	TGACG	-804	-799	5
ClWRKY42	TGACG-motif	TGACG	-742	-737	5
ClWRKY42	CGTCA-motif	CGTCA	-742	-737	5
ClWRKY42	W box	TTGACC	-244	-238	6
ClWRKY42	W box	TTGACC	-102	-96	6
ClWRKY42	ARE	AAACCA	-1664	-1658	6
ClWRKY42	ARE	AAACCA	-1599	-1593	6
ClWRKY42	ARE	AAACCA	-998	-992	6
ClWRKY42	ARE	AAACCA	-49	-43	6
ClWRKY42	TGA-element	AACGAC	-1521	-1515	6
ClWRKY43	W box	TTGACC	-245	-239	6
ClWRKY43	W box	TTGACC	-103	-97	6
ClWRKY43	TGA-element	AACGAC	-1509	-1503	6
ClWRKY43	TGA-element	AACGAC	-1466	-1460	6
ClWRKY43	ARE	AAACCA	-1651	-1645	6
ClWRKY43	ARE	AAACCA	-1586	-1580	6
ClWRKY43	ARE	AAACCA	-990	-984	6
ClWRKY43	ARE	AAACCA	-49	-43	6
ClWRKY44	ERE	ATTTTAAA	-1398	-1390	8
ClWRKY44	ERE	ATTTCATA	-850	-842	8
ClWRKY44	ACE	CTAACGTATT	-461	-452	9
ClWRKY44	ARE	AAACCA	-762	-756	6
ClWRKY44	TGA-element	AACGAC	-1511	-1505	6
ClWRKY44	TGA-element	AACGAC	-446	-440	6
ClWRKY44	TGACG-motif	TGACG	-1536	-1531	5
ClWRKY44	CGTCA-motif	CGTCA	-1536	-1531	5
ClWRKY45	ERE	ATTTCATA	-1167	-1159	8
ClWRKY45	ERE	ATTTTAAA	-111	-103	8
ClWRKY45	AuxRR-core	GGTCCAT	-792	-785	7
ClWRKY45	ARE	AAACCA	-1231	-1225	6
ClWRKY45	ARE	AAACCA	-669	-663	6
ClWRKY45	ARE	AAACCA	-477	-471	6
ClWRKY45	ARE	AAACCA	-122	-116	6
ClWRKY45	TGA-element	AACGAC	-309	-303	6
ClWRKY46	W box	TTGACC	-1576	-1570	6
ClWRKY46	W box	TTGACC	-1456	-1450	6
ClWRKY46	ERE	ATTTCATA	-1667	-1659	8
ClWRKY46	ARE	AAACCA	-1464	-1458	6
ClWRKY46	ARE	AAACCA	-960	-954	6
ClWRKY46	ARE	AAACCA	-41	-35	6
ClWRKY46	TGA-element	AACGAC	-1741	-1735	6
ClWRKY47	P-box	CCTTTTG	-1080	-1073	7
ClWRKY47	P-box	CCTTTTG	-267	-260	7
ClWRKY47	ACE	CTAACGTATT	-1857	-1848	9
ClWRKY47	ERE	ATTTCATA	-1979	-1971	8
ClWRKY47	ERE	ATTTCATA	-1488	-1480	8
ClWRKY47	ERE	ATTTTAAA	-1429	-1421	8
ClWRKY48	CGTCA-motif	CGTCA	-1394	-1389	5
ClWRKY48	CGTCA-motif	CGTCA	-1285	-1280	5
ClWRKY48	CGTCA-motif	CGTCA	-1210	-1205	5
ClWRKY48	CGTCA-motif	CGTCA	-253	-248	5
ClWRKY48	TGACG-motif	TGACG	-1394	-1389	5
ClWRKY48	TGACG-motif	TGACG	-1285	-1280	5
ClWRKY48	TGACG-motif	TGACG	-1210	-1205	5
ClWRKY48	TGACG-motif	TGACG	-253	-248	5
ClWRKY48	ERE	ATTTTAAA	-1666	-1658	8
ClWRKY48	ERE	ATTTTAAA	-1664	-1656	8
ClWRKY49	ARE	AAACCA	-1252	-1246	6
ClWRKY49	ARE	AAACCA	-530	-524	6
ClWRKY49	ARE	AAACCA	-467	-461	6
ClWRKY49	TGA-element	AACGAC	-1088	-1082	6
ClWRKY49	ERE	ATTTCATA	-1427	-1419	8
ClWRKY49	ERE	ATTTCATA	-1345	-1337	8
ClWRKY49	W box	TTGACC	-279	-273	6
ClWRKY5	ERE	ATTTTAAA	-1007	-999	8
ClWRKY5	CGTCA-motif	CGTCA	-1134	-1129	5
ClWRKY5	CGTCA-motif	CGTCA	-249	-244	5
ClWRKY5	CGTCA-motif	CGTCA	-246	-241	5
ClWRKY5	CGTCA-motif	CGTCA	-91	-86	5
ClWRKY5	CGTCA-motif	CGTCA	-88	-83	5
ClWRKY5	TGACG-motif	TGACG	-1134	-1129	5
ClWRKY5	TGACG-motif	TGACG	-249	-244	5
ClWRKY5	TGACG-motif	TGACG	-246	-241	5
ClWRKY5	TGACG-motif	TGACG	-91	-86	5
ClWRKY5	TGACG-motif	TGACG	-88	-83	5
ClWRKY50	CGTCA-motif	CGTCA	-883	-878	5
ClWRKY50	CGTCA-motif	CGTCA	-769	-764	5
ClWRKY50	TGACG-motif	TGACG	-883	-878	5
ClWRKY50	TGACG-motif	TGACG	-769	-764	5
ClWRKY50	ARE	AAACCA	-1700	-1694	6
ClWRKY50	ARE	AAACCA	-1008	-1002	6
ClWRKY50	ARE	AAACCA	-992	-986	6
ClWRKY50	ARE	AAACCA	-946	-940	6
ClWRKY50	ARE	AAACCA	-687	-681	6
ClWRKY50	ARE	AAACCA	-664	-658	6
ClWRKY50	RY-element	CATGCATG	-1360	-1352	8
ClWRKY51	TGA-element	AACGAC	-1476	-1470	6
ClWRKY51	RY-element	CATGCATG	-1253	-1245	8
ClWRKY51	ARE	AAACCA	-1594	-1588	6
ClWRKY51	ARE	AAACCA	-906	-900	6
ClWRKY51	ARE	AAACCA	-871	-865	6
ClWRKY51	ARE	AAACCA	-861	-855	6
ClWRKY51	ARE	AAACCA	-641	-635	6
ClWRKY51	CGTCA-motif	CGTCA	-723	-718	5
ClWRKY51	TGACG-motif	TGACG	-723	-718	5
ClWRKY52	GARE-motif	TCTGTTG	-659	-652	7
ClWRKY52	ARE	AAACCA	-1539	-1533	6
ClWRKY52	ARE	AAACCA	-627	-621	6
ClWRKY52	ARE	AAACCA	-611	-605	6
ClWRKY52	ARE	AAACCA	-566	-560	6
ClWRKY52	ARE	AAACCA	-448	-442	6
ClWRKY52	TGA-element	AACGAC	-417	-411	6
ClWRKY52	ERE	ATTTTAAA	-1141	-1133	8
ClWRKY52	ACE	GACACGTATG	-601	-592	9
ClWRKY53	ARE	AAACCA	-1011	-1005	6
ClWRKY53	ARE	AAACCA	-844	-838	6
ClWRKY53	TGA-element	AACGAC	-1476	-1470	6
ClWRKY53	P-box	CCTTTTG	-1597	-1590	7
ClWRKY53	W box	TTGACC	-1487	-1481	6
ClWRKY53	TGACG-motif	TGACG	-1383	-1378	5
ClWRKY53	CGTCA-motif	CGTCA	-1383	-1378	5
ClWRKY54	ERE	ATTTCATA	-1400	-1392	8
ClWRKY54	W box	TTGACC	-1928	-1922	6
ClWRKY54	W box	TTGACC	-1881	-1875	6
ClWRKY54	W box	TTGACC	-587	-581	6
ClWRKY54	ARE	AAACCA	-1920	-1914	6
ClWRKY54	ARE	AAACCA	-1014	-1008	6
ClWRKY54	CGTCA-motif	CGTCA	-385	-380	5
ClWRKY54	TGACG-motif	TGACG	-385	-380	5
ClWRKY55	W box	TTGACC	-1995	-1989	6
ClWRKY55	W box	TTGACC	-960	-954	6
ClWRKY55	W box	TTGACC	-61	-55	6
ClWRKY55	ERE	ATTTTAAA	-1386	-1378	8
ClWRKY55	ARE	AAACCA	-1763	-1757	6
ClWRKY55	ARE	AAACCA	-1685	-1679	6
ClWRKY55	ARE	AAACCA	-1015	-1009	6
ClWRKY55	ARE	AAACCA	-487	-481	6
ClWRKY55	ARE	AAACCA	-408	-402	6
ClWRKY55	ARE	AAACCA	-269	-263	6
ClWRKY55	TGACG-motif	TGACG	-50	-45	5
ClWRKY55	GARE-motif	TCTGTTG	-1723	-1716	7
ClWRKY55	CGTCA-motif	CGTCA	-50	-45	5
ClWRKY56	CGTCA-motif	CGTCA	-1054	-1049	5
ClWRKY56	CGTCA-motif	CGTCA	-801	-796	5
ClWRKY56	CGTCA-motif	CGTCA	-641	-636	5
ClWRKY56	TGACG-motif	TGACG	-1054	-1049	5
ClWRKY56	TGACG-motif	TGACG	-801	-796	5
ClWRKY56	TGACG-motif	TGACG	-641	-636	5
ClWRKY56	ERE	ATTTTAAA	-1949	-1941	8
ClWRKY56	ERE	ATTTCATA	-1187	-1179	8
ClWRKY56	ERE	ATTTTAAA	-1074	-1066	8
ClWRKY56	ARE	AAACCA	-1300	-1294	6
ClWRKY56	ARE	AAACCA	-1097	-1091	6
ClWRKY57	ERE	ATTTTAAA	-878	-870	8
ClWRKY57	ERE	ATTTTAAA	-591	-583	8
ClWRKY57	ERE	ATTTTAAA	-572	-564	8
ClWRKY57	ARE	AAACCA	-1951	-1945	6
ClWRKY57	ARE	AAACCA	-733	-727	6
ClWRKY57	ARE	AAACCA	-444	-438	6
ClWRKY57	ARE	AAACCA	-392	-386	6
ClWRKY57	ARE	AAACCA	-297	-291	6
ClWRKY57	TGA-element	AACGAC	-1683	-1677	6
ClWRKY57	TATC-box	TATCCCA	-810	-803	7
ClWRKY57	TGACG-motif	TGACG	-1385	-1380	5
ClWRKY57	CGTCA-motif	CGTCA	-1385	-1380	5
ClWRKY58	CGTCA-motif	CGTCA	-1965	-1960	5
ClWRKY58	TGACG-motif	TGACG	-1965	-1960	5
ClWRKY58	ARE	AAACCA	-1015	-1009	6
ClWRKY58	ARE	AAACCA	-677	-671	6
ClWRKY58	TATC-box	TATCCCA	-690	-683	7
ClWRKY58	TATC-box	TATCCCA	-573	-566	7
ClWRKY58	W box	TTGACC	-1920	-1914	6
ClWRKY59	ERE	ATTTCATA	-822	-814	8
ClWRKY59	ERE	ATTTCATA	-705	-697	8
ClWRKY59	ERE	ATTTCATA	-568	-560	8
ClWRKY59	ARE	AAACCA	-1607	-1601	6
ClWRKY59	ARE	AAACCA	-1190	-1184	6
ClWRKY59	ARE	AAACCA	-440	-434	6
ClWRKY59	TGACG-motif	TGACG	-1010	-1005	5
ClWRKY59	TGACG-motif	TGACG	-967	-962	5
ClWRKY59	TGACG-motif	TGACG	-326	-321	5
ClWRKY59	AACA_motif	TAACAAACTCCA	-1638	-1627	11
ClWRKY59	AACA_motif	TAACAAACTCCA	-1619	-1608	11
ClWRKY59	CGTCA-motif	CGTCA	-1010	-1005	5
ClWRKY59	CGTCA-motif	CGTCA	-967	-962	5
ClWRKY59	CGTCA-motif	CGTCA	-326	-321	5
ClWRKY59	W box	TTGACC	-1944	-1938	6
ClWRKY59	W box	TTGACC	-1658	-1652	6
ClWRKY59	W box	TTGACC	-1458	-1452	6
ClWRKY59	W box	TTGACC	-1413	-1407	6
ClWRKY59	W box	TTGACC	-1274	-1268	6
ClWRKY59	W box	TTGACC	-730	-724	6
ClWRKY59	TGA-element	AACGAC	-1317	-1311	6
ClWRKY59	TGA-element	AACGAC	-1038	-1032	6
ClWRKY6	TGACG-motif	TGACG	-163	-158	5
ClWRKY6	TGACG-motif	TGACG	-146	-141	5
ClWRKY6	GARE-motif	TCTGTTG	-22	-15	7
ClWRKY6	CGTCA-motif	CGTCA	-163	-158	5
ClWRKY6	CGTCA-motif	CGTCA	-146	-141	5
ClWRKY6	ARE	AAACCA	-1301	-1295	6
ClWRKY6	3-AF1 binding site	TAAGAGAGGAA	-987	-977	10
ClWRKY6	TGA-element	AACGAC	-1485	-1479	6
ClWRKY6	TGA-element	AACGAC	-1328	-1322	6
ClWRKY6	TGA-element	AACGAC	-1282	-1276	6
ClWRKY6	TGA-element	AACGAC	-285	-279	6
ClWRKY6	W box	TTGACC	-860	-854	6
ClWRKY6	ERE	ATTTCATA	-619	-611	8
ClWRKY60	W box	TTGACC	-1933	-1927	6
ClWRKY60	ACE	GACACGTATG	-1989	-1980	9
ClWRKY60	ERE	ATTTTAAA	-558	-550	8
ClWRKY60	ERE	ATTTTAAA	-556	-548	8
ClWRKY60	ERE	ATTTTAAA	-550	-542	8
ClWRKY60	ERE	ATTTCATA	-389	-381	8
ClWRKY60	CGTCA-motif	CGTCA	-1345	-1340	5
ClWRKY60	CGTCA-motif	CGTCA	-843	-838	5
ClWRKY60	CGTCA-motif	CGTCA	-691	-686	5
ClWRKY60	TGACG-motif	TGACG	-1345	-1340	5
ClWRKY60	TGACG-motif	TGACG	-843	-838	5
ClWRKY60	TGACG-motif	TGACG	-691	-686	5
ClWRKY61	TGACG-motif	TGACG	-1633	-1628	5
ClWRKY61	TGACG-motif	TGACG	-1256	-1251	5
ClWRKY61	TGACG-motif	TGACG	-967	-962	5
ClWRKY61	TGACG-motif	TGACG	-924	-919	5
ClWRKY61	CGTCA-motif	CGTCA	-1633	-1628	5
ClWRKY61	CGTCA-motif	CGTCA	-1256	-1251	5
ClWRKY61	CGTCA-motif	CGTCA	-967	-962	5
ClWRKY61	CGTCA-motif	CGTCA	-924	-919	5
ClWRKY61	P-box	CCTTTTG	-1810	-1803	7
ClWRKY61	P-box	CCTTTTG	-1640	-1633	7
ClWRKY61	P-box	CCTTTTG	-70	-63	7
ClWRKY61	ARE	AAACCA	-1852	-1846	6
ClWRKY61	ARE	AAACCA	-1606	-1600	6
ClWRKY61	W box	TTGACC	-1566	-1560	6
ClWRKY61	W box	TTGACC	-336	-330	6
ClWRKY62	TGACG-motif	TGACG	-1787	-1782	5
ClWRKY62	TGACG-motif	TGACG	-1381	-1376	5
ClWRKY62	TGACG-motif	TGACG	-423	-418	5
ClWRKY62	TGACG-motif	TGACG	-115	-110	5
ClWRKY62	TGACG-motif	TGACG	-36	-31	5
ClWRKY62	CGTCA-motif	CGTCA	-1787	-1782	5
ClWRKY62	CGTCA-motif	CGTCA	-1381	-1376	5
ClWRKY62	CGTCA-motif	CGTCA	-423	-418	5
ClWRKY62	CGTCA-motif	CGTCA	-115	-110	5
ClWRKY62	CGTCA-motif	CGTCA	-36	-31	5
ClWRKY62	ERE	ATTTTAAA	-1542	-1534	8
ClWRKY62	ERE	ATTTTAAA	-1271	-1263	8
ClWRKY62	ERE	ATTTTAAA	-594	-586	8
ClWRKY62	ERE	ATTTTAAA	-366	-358	8
ClWRKY62	ERE	ATTTTAAA	-69	-61	8
ClWRKY62	ARE	AAACCA	-971	-965	6
ClWRKY62	TATC-box	TATCCCA	-683	-676	7
ClWRKY63	ERE	ATTTTAAA	-139	-131	8
ClWRKY63	W box	TTGACC	-1809	-1803	6
ClWRKY63	TATC-box	TATCCCA	-546	-539	7
ClWRKY63	ARE	AAACCA	-1891	-1885	6
ClWRKY63	ARE	AAACCA	-1512	-1506	6
ClWRKY63	ARE	AAACCA	-1467	-1461	6
ClWRKY63	TGACG-motif	TGACG	-450	-445	5
ClWRKY63	CGTCA-motif	CGTCA	-450	-445	5
ClWRKY64	ERE	ATTTTAAA	-284	-276	8
ClWRKY64	ERE	ATTTTAAA	-282	-274	8
ClWRKY64	ERE	ATTTCATA	-72	-64	8
ClWRKY64	ARE	AAACCA	-1438	-1432	6
ClWRKY64	ARE	AAACCA	-1424	-1418	6
ClWRKY64	ARE	AAACCA	-906	-900	6
ClWRKY64	ARE	AAACCA	-782	-776	6
ClWRKY64	ARE	AAACCA	-762	-756	6
ClWRKY64	ARE	AAACCA	-457	-451	6
ClWRKY64	TGA-element	AACGAC	-1335	-1329	6
ClWRKY64	TGA-element	AACGAC	-1158	-1152	6
ClWRKY64	TATC-box	TATCCCA	-1865	-1858	7
ClWRKY65	TATC-box	TATCCCA	-1271	-1264	7
ClWRKY65	ARE	AAACCA	-1828	-1822	6
ClWRKY65	ARE	AAACCA	-184	-178	6
ClWRKY65	ERE	ATTTTAAA	-1358	-1350	8
ClWRKY65	ERE	ATTTTAAA	-1167	-1159	8
ClWRKY65	ERE	ATTTTAAA	-790	-782	8
ClWRKY65	ERE	ATTTTAAA	-571	-563	8
ClWRKY65	ERE	ATTTTAAA	-283	-275	8
ClWRKY65	TGACG-motif	TGACG	-1981	-1976	5
ClWRKY65	TGACG-motif	TGACG	-1811	-1806	5
ClWRKY65	TGACG-motif	TGACG	-1377	-1372	5
ClWRKY65	TGACG-motif	TGACG	-1191	-1186	5
ClWRKY65	TGACG-motif	TGACG	-626	-621	5
ClWRKY65	TGACG-motif	TGACG	-403	-398	5
ClWRKY65	TGACG-motif	TGACG	-329	-324	5
ClWRKY65	CGTCA-motif	CGTCA	-1981	-1976	5
ClWRKY65	CGTCA-motif	CGTCA	-1811	-1806	5
ClWRKY65	CGTCA-motif	CGTCA	-1377	-1372	5
ClWRKY65	CGTCA-motif	CGTCA	-1191	-1186	5
ClWRKY65	CGTCA-motif	CGTCA	-626	-621	5
ClWRKY65	CGTCA-motif	CGTCA	-403	-398	5
ClWRKY65	CGTCA-motif	CGTCA	-329	-324	5
ClWRKY65	GARE-motif	TCTGTTG	-155	-148	7
ClWRKY66	TGACG-motif	TGACG	-999	-994	5
ClWRKY66	TGACG-motif	TGACG	-433	-428	5
ClWRKY66	CGTCA-motif	CGTCA	-999	-994	5
ClWRKY66	CGTCA-motif	CGTCA	-433	-428	5
ClWRKY66	ERE	ATTTTAAA	-1384	-1376	8
ClWRKY66	ERE	ATTTTAAA	-1061	-1053	8
ClWRKY66	ERE	ATTTTAAA	-884	-876	8
ClWRKY66	ERE	ATTTTAAA	-882	-874	8
ClWRKY66	ERE	ATTTTAAA	-863	-855	8
ClWRKY66	ERE	ATTTTAAA	-806	-798	8
ClWRKY66	ERE	ATTTTAAA	-804	-796	8
ClWRKY66	ARE	AAACCA	-1246	-1240	6
ClWRKY66	ARE	AAACCA	-400	-394	6
ClWRKY66	TGA-element	AACGAC	-1855	-1849	6
ClWRKY66	P-box	CCTTTTG	-1591	-1584	7
ClWRKY67	CGTCA-motif	CGTCA	-1790	-1785	5
ClWRKY67	CGTCA-motif	CGTCA	-1474	-1469	5
ClWRKY67	CGTCA-motif	CGTCA	-1419	-1414	5
ClWRKY67	TGACG-motif	TGACG	-1790	-1785	5
ClWRKY67	TGACG-motif	TGACG	-1474	-1469	5
ClWRKY67	TGACG-motif	TGACG	-1419	-1414	5
ClWRKY67	P-box	CCTTTTG	-240	-233	7
ClWRKY67	TGA-element	AACGAC	-815	-809	6
ClWRKY67	ARE	AAACCA	-1958	-1952	6
ClWRKY67	ARE	AAACCA	-1160	-1154	6
ClWRKY67	ARE	AAACCA	-784	-778	6
ClWRKY67	ERE	ATTTCATA	-289	-281	8
ClWRKY68	ARE	AAACCA	-1806	-1800	6
ClWRKY68	ARE	AAACCA	-1007	-1001	6
ClWRKY68	ARE	AAACCA	-611	-605	6
ClWRKY68	W box	TTGACC	-1884	-1878	6
ClWRKY68	W box	TTGACC	-1846	-1840	6
ClWRKY68	TGACG-motif	TGACG	-1320	-1315	5
ClWRKY68	TGACG-motif	TGACG	-1265	-1260	5
ClWRKY68	TGACG-motif	TGACG	-1245	-1240	5
ClWRKY68	CGTCA-motif	CGTCA	-1320	-1315	5
ClWRKY68	CGTCA-motif	CGTCA	-1265	-1260	5
ClWRKY68	CGTCA-motif	CGTCA	-1245	-1240	5
ClWRKY69	TGACG-motif	TGACG	-1512	-1507	5
ClWRKY69	TGACG-motif	TGACG	-874	-869	5
ClWRKY69	CGTCA-motif	CGTCA	-1512	-1507	5
ClWRKY69	CGTCA-motif	CGTCA	-874	-869	5
ClWRKY69	ARE	AAACCA	-1615	-1609	6
ClWRKY69	ARE	AAACCA	-864	-858	6
ClWRKY69	ARE	AAACCA	-773	-767	6
ClWRKY69	ARE	AAACCA	-229	-223	6
ClWRKY69	TATC-box	TATCCCA	-1926	-1919	7
ClWRKY7	ACE	GACACGTATG	-1651	-1642	9
ClWRKY7	ARE	AAACCA	-1551	-1545	6
ClWRKY7	ARE	AAACCA	-1500	-1494	6
ClWRKY7	ARE	AAACCA	-1336	-1330	6
ClWRKY7	TGA-element	AACGAC	-1695	-1689	6
ClWRKY7	TGA-element	AACGAC	-1585	-1579	6
ClWRKY7	TATC-box	TATCCCA	-617	-610	7
ClWRKY7	TATC-box	TATCCCA	-492	-485	7
ClWRKY7	TGACG-motif	TGACG	-142	-137	5
ClWRKY7	TGACG-motif	TGACG	-128	-123	5
ClWRKY7	TGACG-motif	TGACG	-125	-120	5
ClWRKY7	CGTCA-motif	CGTCA	-142	-137	5
ClWRKY7	CGTCA-motif	CGTCA	-128	-123	5
ClWRKY7	CGTCA-motif	CGTCA	-125	-120	5
ClWRKY70	W box	TTGACC	-651	-645	6
ClWRKY70	ERE	ATTTTAAA	-992	-984	8
ClWRKY70	ARE	AAACCA	-326	-320	6
ClWRKY70	ARE	AAACCA	-238	-232	6
ClWRKY70	TGACG-motif	TGACG	-1609	-1604	5
ClWRKY70	TGACG-motif	TGACG	-531	-526	5
ClWRKY70	TGACG-motif	TGACG	-315	-310	5
ClWRKY70	CGTCA-motif	CGTCA	-1609	-1604	5
ClWRKY70	CGTCA-motif	CGTCA	-531	-526	5
ClWRKY70	CGTCA-motif	CGTCA	-315	-310	5
ClWRKY71	ARE	AAACCA	-281	-275	6
ClWRKY71	ARE	AAACCA	-193	-187	6
ClWRKY71	TGACG-motif	TGACG	-486	-481	5
ClWRKY71	TGACG-motif	TGACG	-270	-265	5
ClWRKY71	CGTCA-motif	CGTCA	-486	-481	5
ClWRKY71	CGTCA-motif	CGTCA	-270	-265	5
ClWRKY72	RY-element	CATGCATG	-1963	-1955	8
ClWRKY72	ARE	AAACCA	-1687	-1681	6
ClWRKY72	TGA-element	AACGAC	-439	-433	6
ClWRKY72	P-box	CCTTTTG	-775	-768	7
ClWRKY73	TGA-element	AACGAC	-447	-441	6
ClWRKY73	ARE	AAACCA	-1743	-1737	6
ClWRKY73	ERE	ATTTCATA	-1435	-1427	8
ClWRKY73	ERE	ATTTTAAA	-113	-105	8
ClWRKY73	CGTCA-motif	CGTCA	-1264	-1259	5
ClWRKY73	CGTCA-motif	CGTCA	-1258	-1253	5
ClWRKY73	TGACG-motif	TGACG	-1264	-1259	5
ClWRKY73	TGACG-motif	TGACG	-1258	-1253	5
ClWRKY74	TGACG-motif	TGACG	-1437	-1432	5
ClWRKY74	CGTCA-motif	CGTCA	-1437	-1432	5
ClWRKY74	TGA-element	AACGAC	-415	-409	6
ClWRKY74	ERE	ATTTTAAA	-1253	-1245	8
ClWRKY74	ERE	ATTTTAAA	-902	-894	8
ClWRKY74	ERE	ATTTTAAA	-457	-449	8
ClWRKY75	W box	TTGACC	-1713	-1707	6
ClWRKY75	W box	TTGACC	-1314	-1308	6
ClWRKY75	W box	TTGACC	-254	-248	6
ClWRKY75	ERE	ATTTTAAA	-1650	-1642	8
ClWRKY75	ERE	ATTTTAAA	-969	-961	8
ClWRKY75	ARE	AAACCA	-1391	-1385	6
ClWRKY75	ARE	AAACCA	-1185	-1179	6
ClWRKY75	ARE	AAACCA	-641	-635	6
ClWRKY75	ARE	AAACCA	-469	-463	6
ClWRKY75	ARE	AAACCA	-265	-259	6
ClWRKY75	P-box	CCTTTTG	-78	-71	7
ClWRKY76	ERE	ATTTTAAA	-1949	-1941	8
ClWRKY76	ERE	ATTTTAAA	-1595	-1587	8
ClWRKY76	ERE	ATTTCATA	-1436	-1428	8
ClWRKY76	ERE	ATTTTAAA	-1148	-1140	8
ClWRKY76	RY-element	CATGCATG	-76	-68	8
ClWRKY76	TGA-element	AACGAC	-1106	-1100	6
ClWRKY76	TGA-element	AACGAC	-332	-326	6
ClWRKY77	W box	TTGACC	-667	-661	6
ClWRKY77	ERE	ATTTTAAA	-751	-743	8
ClWRKY77	TGA-element	AACGAC	-710	-704	6
ClWRKY77	TGA-element	AACGAC	-447	-441	6
ClWRKY77	ARE	AAACCA	-341	-335	6
ClWRKY77	CGTCA-motif	CGTCA	-992	-987	5
ClWRKY77	TGACG-motif	TGACG	-992	-987	5
ClWRKY78	AuxRR-core	GGTCCAT	-1971	-1964	7
ClWRKY78	ARE	AAACCA	-1415	-1409	6
ClWRKY78	ARE	AAACCA	-1376	-1370	6
ClWRKY78	ARE	AAACCA	-289	-283	6
ClWRKY78	ERE	ATTTTAAA	-294	-286	8
ClWRKY78	ERE	ATTTCATA	-171	-163	8
ClWRKY79	TGACG-motif	TGACG	-1393	-1388	5
ClWRKY79	TGACG-motif	TGACG	-361	-356	5
ClWRKY79	CGTCA-motif	CGTCA	-1393	-1388	5
ClWRKY79	CGTCA-motif	CGTCA	-361	-356	5
ClWRKY79	ACE	GACACGTATG	-547	-538	9
ClWRKY79	ACE	CTAACGTATT	-515	-506	9
ClWRKY79	W box	TTGACC	-209	-203	6
ClWRKY79	ERE	ATTTTAAA	-1723	-1715	8
ClWRKY79	ERE	ATTTTAAA	-1123	-1115	8
ClWRKY79	ARE	AAACCA	-1799	-1793	6
ClWRKY79	ARE	AAACCA	-1183	-1177	6
ClWRKY79	RY-element	CATGCATG	-813	-805	8
ClWRKY79	P-box	CCTTTTG	-1447	-1440	7
ClWRKY8	W box	TTGACC	-1174	-1168	6
ClWRKY8	TGA-element	AACGAC	-1598	-1592	6
ClWRKY8	TGA-element	AACGAC	-1569	-1563	6
ClWRKY8	TGA-element	AACGAC	-1144	-1138	6
ClWRKY8	ARE	AAACCA	-1669	-1663	6
ClWRKY8	ARE	AAACCA	-995	-989	6
ClWRKY8	ARE	AAACCA	-937	-931	6
ClWRKY8	ARE	AAACCA	-895	-889	6
ClWRKY8	ARE	AAACCA	-772	-766	6
ClWRKY8	ARE	AAACCA	-437	-431	6
ClWRKY8	ARE	AAACCA	-89	-83	6
ClWRKY8	GARE-motif	TCTGTTG	-719	-712	7
ClWRKY8	CGTCA-motif	CGTCA	-1879	-1874	5
ClWRKY8	CGTCA-motif	CGTCA	-1361	-1356	5
ClWRKY8	CGTCA-motif	CGTCA	-1300	-1295	5
ClWRKY8	CGTCA-motif	CGTCA	-1279	-1274	5
ClWRKY8	CGTCA-motif	CGTCA	-693	-688	5
ClWRKY8	CGTCA-motif	CGTCA	-175	-170	5
ClWRKY8	CGTCA-motif	CGTCA	-172	-167	5
ClWRKY8	CGTCA-motif	CGTCA	-157	-152	5
ClWRKY8	CGTCA-motif	CGTCA	-151	-146	5
ClWRKY8	CGTCA-motif	CGTCA	-148	-143	5
ClWRKY8	TGACG-motif	TGACG	-1879	-1874	5
ClWRKY8	TGACG-motif	TGACG	-1361	-1356	5
ClWRKY8	TGACG-motif	TGACG	-1300	-1295	5
ClWRKY8	TGACG-motif	TGACG	-1279	-1274	5
ClWRKY8	TGACG-motif	TGACG	-693	-688	5
ClWRKY8	TGACG-motif	TGACG	-175	-170	5
ClWRKY8	TGACG-motif	TGACG	-172	-167	5
ClWRKY8	TGACG-motif	TGACG	-157	-152	5
ClWRKY8	TGACG-motif	TGACG	-151	-146	5
ClWRKY8	TGACG-motif	TGACG	-148	-143	5
ClWRKY80	ERE	ATTTCATA	-1975	-1967	8
ClWRKY80	ERE	ATTTTAAA	-1750	-1742	8
ClWRKY80	ERE	ATTTTAAA	-285	-277	8
ClWRKY80	W box	TTGACC	-220	-214	6
ClWRKY80	ARE	AAACCA	-1259	-1253	6
ClWRKY80	ARE	AAACCA	-1181	-1175	6
ClWRKY80	TGA-element	AACGAC	-1427	-1421	6
ClWRKY80	TGACG-motif	TGACG	-440	-435	5
ClWRKY80	CGTCA-motif	CGTCA	-440	-435	5
ClWRKY81	ERE	ATTTTAAA	-1994	-1986	8
ClWRKY81	ERE	ATTTCATA	-1928	-1920	8
ClWRKY81	ERE	ATTTCATA	-1773	-1765	8
ClWRKY81	ERE	ATTTTAAA	-1553	-1545	8
ClWRKY81	ERE	ATTTTAAA	-94	-86	8
ClWRKY81	W box	TTGACC	-29	-23	6
ClWRKY81	TGA-element	AACGAC	-1233	-1227	6
ClWRKY81	ARE	AAACCA	-1067	-1061	6
ClWRKY81	ARE	AAACCA	-988	-982	6
ClWRKY81	CGTCA-motif	CGTCA	-249	-244	5
ClWRKY81	TGACG-motif	TGACG	-249	-244	5
ClWRKY82	ERE	ATTTTAAA	-1687	-1679	8
ClWRKY82	ACE	CTAACGTATT	-969	-960	9
ClWRKY82	ACE	CTAACGTATT	-586	-577	9
ClWRKY82	ARE	AAACCA	-913	-907	6
ClWRKY82	ARE	AAACCA	-873	-867	6
ClWRKY82	ARE	AAACCA	-868	-862	6
ClWRKY82	ARE	AAACCA	-821	-815	6
ClWRKY82	TGA-element	AACGAC	-1162	-1156	6
ClWRKY83	TGA-element	AACGAC	-1713	-1707	6
ClWRKY83	TGA-element	AACGAC	-1208	-1202	6
ClWRKY83	TGA-element	AACGAC	-18	-12	6
ClWRKY83	W box	TTGACC	-990	-984	6
ClWRKY83	W box	TTGACC	-979	-973	6
ClWRKY83	W box	TTGACC	-104	-98	6
ClWRKY83	TGACG-motif	TGACG	-1928	-1923	5
ClWRKY83	TGACG-motif	TGACG	-279	-274	5
ClWRKY83	CGTCA-motif	CGTCA	-1928	-1923	5
ClWRKY83	CGTCA-motif	CGTCA	-279	-274	5
ClWRKY83	ARE	AAACCA	-1736	-1730	6
ClWRKY83	ARE	AAACCA	-952	-946	6
ClWRKY83	ARE	AAACCA	-597	-591	6
ClWRKY83	ARE	AAACCA	-84	-78	6
ClWRKY83	P-box	CCTTTTG	-1120	-1113	7
ClWRKY83	P-box	CCTTTTG	-1062	-1055	7
ClWRKY84	ACE	GACACGTATG	-443	-434	9
ClWRKY84	W box	TTGACC	-1922	-1916	6
ClWRKY84	ARE	AAACCA	-1612	-1606	6
ClWRKY84	ARE	AAACCA	-1129	-1123	6
ClWRKY84	ARE	AAACCA	-1056	-1050	6
ClWRKY84	ARE	AAACCA	-975	-969	6
ClWRKY84	ARE	AAACCA	-670	-664	6
ClWRKY84	TGA-element	AACGAC	-624	-618	6
ClWRKY84	TGA-element	AACGAC	-598	-592	6
ClWRKY84	TGA-element	AACGAC	-521	-515	6
ClWRKY85	W box	TTGACC	-94	-88	6
ClWRKY85	ERE	ATTTTAAA	-484	-476	8
ClWRKY85	ARE	AAACCA	-1977	-1971	6
ClWRKY85	ARE	AAACCA	-1909	-1903	6
ClWRKY85	ARE	AAACCA	-1633	-1627	6
ClWRKY85	ARE	AAACCA	-1370	-1364	6
ClWRKY85	ARE	AAACCA	-1167	-1161	6
ClWRKY85	ARE	AAACCA	-832	-826	6
ClWRKY85	TGA-element	AACGAC	-696	-690	6
ClWRKY86	ARE	AAACCA	-1604	-1598	6
ClWRKY86	W box	TTGACC	-693	-687	6
ClWRKY86	ERE	ATTTTAAA	-498	-490	8
ClWRKY87	TGACG-motif	TGACG	-1474	-1469	5
ClWRKY87	TGACG-motif	TGACG	-1471	-1466	5
ClWRKY87	TGACG-motif	TGACG	-846	-841	5
ClWRKY87	TGACG-motif	TGACG	-512	-507	5
ClWRKY87	CGTCA-motif	CGTCA	-1474	-1469	5
ClWRKY87	CGTCA-motif	CGTCA	-1471	-1466	5
ClWRKY87	CGTCA-motif	CGTCA	-846	-841	5
ClWRKY87	CGTCA-motif	CGTCA	-512	-507	5
ClWRKY87	ARE	AAACCA	-26	-20	6
ClWRKY88	CGTCA-motif	CGTCA	-487	-482	5
ClWRKY88	TGACG-motif	TGACG	-487	-482	5
ClWRKY88	ERE	ATTTTAAA	-183	-175	8
ClWRKY89	ERE	ATTTTAAA	-1671	-1663	8
ClWRKY89	ERE	ATTTTAAA	-503	-495	8
ClWRKY89	W box	TTGACC	-259	-253	6
ClWRKY89	P-box	CCTTTTG	-1546	-1539	7
ClWRKY89	ARE	AAACCA	-1858	-1852	6
ClWRKY89	ARE	AAACCA	-1094	-1088	6
ClWRKY89	ARE	AAACCA	-845	-839	6
ClWRKY89	ARE	AAACCA	-652	-646	6
ClWRKY89	AACA_motif	TAACAAACTCCA	-1729	-1718	11
ClWRKY9	ARE	AAACCA	-1413	-1407	6
ClWRKY9	ARE	AAACCA	-1286	-1280	6
ClWRKY9	ARE	AAACCA	-1211	-1205	6
ClWRKY9	ARE	AAACCA	-821	-815	6
ClWRKY9	ARE	AAACCA	-348	-342	6
ClWRKY9	TGACG-motif	TGACG	-1040	-1035	5
ClWRKY9	TGACG-motif	TGACG	-662	-657	5
ClWRKY9	TGACG-motif	TGACG	-84	-79	5
ClWRKY9	TGACG-motif	TGACG	-81	-76	5
ClWRKY9	TGACG-motif	TGACG	-66	-61	5
ClWRKY9	TGACG-motif	TGACG	-60	-55	5
ClWRKY9	TGACG-motif	TGACG	-57	-52	5
ClWRKY9	CGTCA-motif	CGTCA	-1040	-1035	5
ClWRKY9	CGTCA-motif	CGTCA	-662	-657	5
ClWRKY9	CGTCA-motif	CGTCA	-84	-79	5
ClWRKY9	CGTCA-motif	CGTCA	-81	-76	5
ClWRKY9	CGTCA-motif	CGTCA	-66	-61	5
ClWRKY9	CGTCA-motif	CGTCA	-60	-55	5
ClWRKY9	CGTCA-motif	CGTCA	-57	-52	5
ClWRKY90	CGTCA-motif	CGTCA	-1465	-1460	5
ClWRKY90	CGTCA-motif	CGTCA	-1462	-1457	5
ClWRKY90	CGTCA-motif	CGTCA	-844	-839	5
ClWRKY90	CGTCA-motif	CGTCA	-514	-509	5
ClWRKY90	TGACG-motif	TGACG	-1465	-1460	5
ClWRKY90	TGACG-motif	TGACG	-1462	-1457	5
ClWRKY90	TGACG-motif	TGACG	-844	-839	5
ClWRKY90	TGACG-motif	TGACG	-514	-509	5
ClWRKY90	ARE	AAACCA	-26	-20	6
ClWRKY91	TGACG-motif	TGACG	-1416	-1411	5
ClWRKY91	TGACG-motif	TGACG	-1091	-1086	5
ClWRKY91	CGTCA-motif	CGTCA	-1416	-1411	5
ClWRKY91	CGTCA-motif	CGTCA	-1091	-1086	5
ClWRKY91	ERE	ATTTTAAA	-1526	-1518	8
ClWRKY91	ERE	ATTTCATA	-1070	-1062	8
ClWRKY91	ERE	ATTTTAAA	-963	-955	8
ClWRKY91	ERE	ATTTTAAA	-689	-681	8
ClWRKY91	ACE	CTAACGTATT	-1464	-1454	10
ClWRKY91	TATC-box	TATCCCA	-176	-169	7
ClWRKY91	ARE	AAACCA	-1373	-1367	6
ClWRKY91	ARE	AAACCA	-1147	-1141	6
ClWRKY91	ARE	AAACCA	-120	-114	6
ClWRKY91	TGA-element	AACGAC	-937	-931	6
ClWRKY92	CGTCA-motif	CGTCA	-1657	-1652	5
ClWRKY92	CGTCA-motif	CGTCA	-1654	-1649	5
ClWRKY92	TGACG-motif	TGACG	-1657	-1652	5
ClWRKY92	TGACG-motif	TGACG	-1654	-1649	5
ClWRKY92	3-AF1 binding site	TAAGAGAGGAA	-1765	-1755	10
ClWRKY92	TGA-element	AACGAC	-1922	-1916	6
ClWRKY92	TGA-element	AACGAC	-226	-220	6
ClWRKY92	RY-element	CATGCATG	-1413	-1405	8
ClWRKY92	RY-element	CATGCATG	-143	-135	8
ClWRKY92	P-box	CCTTTTG	-1347	-1340	7
ClWRKY92	W box	TTGACC	-1931	-1925	6
ClWRKY93	ARE	AAACCA	-1878	-1872	6
ClWRKY93	ARE	AAACCA	-716	-710	6
ClWRKY93	ARE	AAACCA	-95	-89	6
ClWRKY93	P-box	CCTTTTG	-100	-93	7
ClWRKY93	ERE	ATTTCATA	-409	-401	8
ClWRKY94	P-box	CCTTTTG	-1985	-1978	7
ClWRKY94	P-box	CCTTTTG	-145	-138	7
ClWRKY94	ARE	AAACCA	-760	-754	6
ClWRKY94	ARE	AAACCA	-140	-134	6
ClWRKY94	ERE	ATTTTAAA	-1782	-1774	8
ClWRKY94	ERE	ATTTCATA	-1616	-1608	8
ClWRKY94	ERE	ATTTTAAA	-809	-801	8
ClWRKY94	ERE	ATTTCATA	-453	-445	8
ClWRKY94	W box	TTGACC	-1738	-1732	6
ClWRKY94	W box	TTGACC	-1729	-1723	6
ClWRKY95	TGACG-motif	TGACG	-1866	-1861	5
ClWRKY95	TGACG-motif	TGACG	-601	-596	5
ClWRKY95	CGTCA-motif	CGTCA	-1866	-1861	5
ClWRKY95	CGTCA-motif	CGTCA	-601	-596	5
ClWRKY95	ARE	AAACCA	-1902	-1896	6
ClWRKY95	ARE	AAACCA	-1568	-1562	6
ClWRKY95	ARE	AAACCA	-922	-916	6
ClWRKY95	ARE	AAACCA	-913	-907	6
ClWRKY95	ARE	AAACCA	-670	-664	6
ClWRKY95	ARE	AAACCA	-372	-366	6
ClWRKY95	ARE	AAACCA	-76	-70	6
ClWRKY95	W box	TTGACC	-1934	-1928	6
ClWRKY95	W box	TTGACC	-1827	-1821	6
ClWRKY95	ERE	ATTTTAAA	-959	-951	8
ClWRKY96	ACE	CTAACGTATT	-958	-949	9
ClWRKY96	ERE	ATTTTAAA	-130	-122	8
ClWRKY96	ARE	AAACCA	-1145	-1139	6
ClWRKY96	3-AF1 binding site	TAAGAGAGGAA	-1139	-1129	10
ClWRKY96	TATC-box	TATCCCA	-874	-867	7
ClWRKY96	TGACG-motif	TGACG	-1715	-1710	5
ClWRKY96	TGACG-motif	TGACG	-1712	-1707	5
ClWRKY96	CGTCA-motif	CGTCA	-1715	-1710	5
ClWRKY96	CGTCA-motif	CGTCA	-1712	-1707	5
ClWRKY97	ARE	AAACCA	-1511	-1505	6
ClWRKY97	ARE	AAACCA	-285	-279	6
ClWRKY97	ARE	AAACCA	-153	-147	6
ClWRKY97	ERE	ATTTTAAA	-1550	-1542	8
ClWRKY97	CGTCA-motif	CGTCA	-739	-734	5
ClWRKY97	CGTCA-motif	CGTCA	-435	-430	5
ClWRKY97	CGTCA-motif	CGTCA	-306	-301	5
ClWRKY97	TGACG-motif	TGACG	-739	-734	5
ClWRKY97	TGACG-motif	TGACG	-435	-430	5
ClWRKY97	TGACG-motif	TGACG	-306	-301	5
ClWRKY98	CGTCA-motif	CGTCA	-1255	-1250	5
ClWRKY98	TGACG-motif	TGACG	-1255	-1250	5
ClWRKY98	P-box	CCTTTTG	-590	-583	7
ClWRKY98	ARE	AAACCA	-1782	-1776	6
ClWRKY98	ERE	ATTTTAAA	-1959	-1951	8
ClWRKY98	W box	TTGACC	-1426	-1420	6
ClWRKY99	W box	TTGACC	-1980	-1974	6
ClWRKY99	W box	TTGACC	-1543	-1537	6
ClWRKY99	ARE	AAACCA	-1747	-1741	6
ClWRKY99	ARE	AAACCA	-1731	-1725	6
ClWRKY99	ARE	AAACCA	-1696	-1690	6
ClWRKY99	ARE	AAACCA	-1644	-1638	6
ClWRKY99	ARE	AAACCA	-1628	-1622	6
ClWRKY99	ARE	AAACCA	-1574	-1568	6
ClWRKY99	ARE	AAACCA	-1518	-1512	6
ClWRKY99	ARE	AAACCA	-1463	-1457	6
ClWRKY99	ARE	AAACCA	-748	-742	6
ClWRKY99	ARE	AAACCA	-724	-718	6
ClWRKY99	ARE	AAACCA	-703	-697	6
ClWRKY99	TGACG-motif	TGACG	-587	-582	5
ClWRKY99	CGTCA-motif	CGTCA	-587	-582	5

## Sheet: Characterization
S.No	Motif Name	Functions	Abbreviation
1	ERE	Ethylene responsive elements	ERE
2	W-box	recognize WRKY	W-box
3	ARE	Regulatory elements essential for anerobic induction	REEAI
4	CGTCA-motif	Methyl jasmonate responsive elements	MeJAR
5	TGA-element	Auxin responsive elements	AuR
6	GARE-motif	Gibbrellin responsive elements	GR
7	AuxRE	part of an Auxin responsive elements	AuR2
8	AuxRR-core	Auxin responsive elements	ARE
9	plant_AP-2-like	floret development	PAP2L
10	ACE	elements involved in light response	LR
11	RY-element	Elements involved in seed specific regulation	SSR
12	P-box	Gibbrellin responsive elements	GR
13	3-AF1 binding site	light responsive elements	LR2
14	GCN4_motif	elements involved in endosperm expression	EE
15	AACA_motif	elements involved in Enosperm specific negative expression	ESNE
