# Supplementary material for: Characterization of WRKY Gene Family in Whole-Genome and Exploration of Flowering Improvement Genes in Chrysanthemum lavandulifolium
Source: Front Plant Sci. 2022 Apr 26;13:861193. doi: 10.3389/fpls.2022.861193 (PMC9087852; doi:10.3389/fpls.2022.861193)
Supplement: Supplementary file 5 [file Table_5.xlsx]

## Sheet: 15 motifs detail
				MEME Denovo motifs
							MEME Motif 1
	S.No	Name	Strand	Start	p-value		Sites
	1	ClWRKY88	+	1101	7.39e-21	AAAAATCTAT	AATCTACTAAAATTAAAAAAAAAAAAAAAAAAAAAAAAAAAAAAAAAAA	AGAAGACATA			MEME 1 LOGO
	2	ClWRKY27	+	1614	1.51e-15	TAATTAAATA	CAACTAAACACACTACAAAAAAAAAAAAAAAAAAAAAAAAAAAAAATGA	CAAGGGGACC
	3	ClWRKY72	+	908	3.73e-15	AACAACCCCT	AATTTAGGGGCATAAAAAAAAAAAAAAAAAAAAAAAAAAAAAAAAAAGC	GCAAATAAGC
	4	ClWRKY77	+	720	2.5e-14	TAATGTTCAT	CGATATATCGGTTTCAAAAAAAAAAAAAAAAAAAAAAAAAAAAAAAAAA	TTGTCTCAAA
	5	ClWRKY76	-	961	2.5e-14	ATTGTCTAAG	AGATGCGACCGGTTAAAAAAAAAAAAAAAAAAAAAAAAAAAAAAAAAAA	GTGTTTTGGT
	6	ClWRKY74	-	1654	2.5e-14	ATTGTCTAAG	AGATGCGACCGGTTAAAAAAAAAAAAAAAAAAAAAAAAAAAAAAAAAAA	AAGTGTTTTG
	7	ClWRKY29	-	781	3.57e-13	TTAATGCAAA	TTTCAAGAACGTAAAACGAAAAACTTAAAAAAAAAAAAAAAAAAAAAAA	AAACGAAAAG
	8	ClWRKY31	+	1658	1.01e-12	TGAAGGCCCT	CATCTCATTCTGTAAAAAAAAAAAAAAAAAAAAAAAAAAAAGATAAAAA	AAAATGGAGT
	9	ClWRKY73	+	1382	2.33e-12	ACGAATTTAT	TTTTATGTCAAGCTCATAAAAAAAAAAAAAAAAAAAAAAAAAAAAAGCC	TTGAATAATT
	10	ClWRKY18	-	1068	6.05e-12	ACCAGAAATC	AAAATATTAATATAAGAACCAAATTTAAGAAAGAAAAAAAAAAAAAAAA	ATAATGCACG
	11	ClWRKY3	+	821	2.72e-11	GAGAAAAAGA	AAACTATAAAAAAAAAATAACAATAAATAAAAAGAAGAAAAAAAGAAGA	TTGTTTGGGG
	12	ClWRKY22	+	904	3.14e-11	AACAACCCCT	AATTTAGGGCATAAAAAAAAAAAAAAAAAAAAAAAAAAAAGCGCAAATA	ACGCTAAAAG
	13	ClWRKY35	-	74	3.63e-11	TTTTTTTGAC	CGTTGCATCATTTTAATTTAAAAAAAAAAAAAAAAAAAAAAAAAAAAAA	TGCGACTCTA
	14	ClWRKY41	+	1840	4.82e-11	TAAAAATCTA	TTTTTAGTTAAACTAAACCAAAACAAATCATAAAAAAAAAACCAAAAAA	TATTCTTTTC			Sites	Width
	15	ClWRKY129	+	1593	5.54e-11	AACAACCCCT	CATTTAGGGGCATAAATGAAAAAGAAAAAAAAAAAAAAAAAAACAAATA	ATGGGCGTTG			92	49
	16	ClWRKY119	-	940	8.4e-11	TCAAAAATTA	CATTGATATTAAAAATAAAAAAAATAAAAAAATAAATAAAAAATAAAAA	ATCCTCGAGA
	17	ClWRKY132	+	1625	9.63e-11	AAATTAAAAA	AAAAAAAAAACATTACACTACTAATTAAAAAAAAAAAAAAAAAAAAACT	GCGGCAATAA
	18	ClWRKY34	+	983	1.88e-10	CACAAAATAA	ACTATACAAAATCTAATCAAATAAAAAAACAAAAAACCAAAAAAAAAAA	TAAATAAATA
	19	ClWRKY67	+	1287	2.44e-10	ATTTTCTATC	TATTTATAATAGTGAAAAACTAATTTGAAAAAAAAAAAAAAAAAAAAGG	CTGAATAATT
	20	ClWRKY4	+	314	2.44e-10	CATGTCTATA	CATTTTTAAAAATAATAATAATAATAATAAAATAAATAAAATAAAAAAT	ACACATGTAG
	21	ClWRKY121	-	158	3.16e-10	GAAATGAATG	TATAAATACCCAAGAAATTATTAATTAAAAAAAAAAAAAAAAAAAGAGG	TACAAACATC
	22	ClWRKY98	+	582	4.63e-10	CTGGTCAATA	TATCTTTTATCAGCAAAACATGTATAAATCAAAAAAAAAAAAAAAAGAA	ATGGTACTAA
	23	ClWRKY96	+	1890	4.63e-10	CATTTTACCC	ATACTTTTTTTTATAAAAAAAAAAAAAAAAAAAAAAAAAAAAGTACAAA	TGAGAGAAGT
	24	ClWRKY66	-	1419	8.58e-10	GCTTAATTAT	TTTTTATCAAAATCAAAAATAAAAAATTAATAAAAATAAAAATAAAAAA	CTCATTTTTT
	25	ClWRKY30	+	1320	9.69e-10	CTATTTCCAT	AATTTAAAAATAAAAAATAAAAATAAATAAATAAATAAAAAATAAAAGC	TATGTTTATA
	26	ClWRKY16	+	880	1.23e-09	TCCAATTTTT	CATCTCATTTCTTCCGCTATCGTAAAAAAAAAAAAAAAAAAAAAAAAAT	TGGATTTTTA
	27	ClWRKY38	-	1142	2.22e-09	AGCATTTCTC	CAATTATTCTTATGAGAACAAGATCAAAAGATTAAAAAAAAAGAAAAAA	AGTGAATTAG
	28	ClWRKY5	-	1080	2.49e-09	ATCTTATTTC	TTGTTATACAAATTATATACTAAAAAAAAAAAAAAAAAATACGAAAACA	AAACTTACAA
	29	ClWRKY94	+	1588	3.92e-09	TTGAAATGAA	CATGATGTACCATTCACCAATCACAAAACATATAAATAAAACATGAGAG	TCTCATAATC
	30	ClWRKY93	+	1632	3.92e-09	TTGAAATGAA	CATGATGTACCATTCACCAATCACAAAACATATAAATAAAACATGAGAG	TCTCATAATC
	31	ClWRKY95	-	689	6.11e-09	TAATCAAATT	CGAAAATAAAAATCGCAACAAAATCACAAAAAGGAAAAACAAAAAAAAA	CCTTACTATA
	32	ClWRKY53	+	1893	6.11e-09	CAAGACCATA	TTATACTCCAAATAAAAAAAATAAAAATAAATAAATAATAAATAAATAA	TAATAATTAA
	33	ClWRKY82	+	55	8.45e-09	GAAAAGAAAA	AAAATAATAACAAAATAAAATTAAATAAAAGAATAAGAAAAAAAGAAAG	ATATTAAGAC
	34	ClWRKY78	+	530	1.59e-08	TAGTTTACGA	AAATAAATAGTATGAGACATACTTATATGAATTAAAAAAAAAAAAAAAA	TCTATATGGT
	35	ClWRKY48	+	1524	1.59e-08	AATATATAAT	CATCTTCCATGTCTAACAAAACACTTAAAAAAATAAATAGAAAAAAAGA	GAGTTGTTTG
	36	ClWRKY11	+	1549	2.17e-08	ACATATCTAC	CTTATACAAACATATCTCATAGACACATAAAACTAAAAAAAAAAAAAAA	AAATGGTACG
	37	ClWRKY42	-	1331	2.4e-08	CAATTATAGT	TAACACGTATAATAAACAAACGAGATAAAAAAGGAACAAAGAAAATTAA	CCCTCGTACA
	38	ClWRKY24	+	876	2.65e-08	CCCTTAAAAT	AAGTTTATAGGTTAAACGAAAAAAAAATAATAAAAAAAAAATTAAAGAT	TAAAAGATAA
	39	ClWRKY107	+	818	2.93e-08	CCTGTTAAGC	TAGATTATCCTTCACAACAACAACTAATCAAATAAAAAACACAAACATC	AAGAGGTGTT
	40	ClWRKY65	-	471	2.93e-08	CATATATAAA	AAAATAGCACTAATCAACCCACAACAAACAAACAACCAAAGCAAAATCC	TATACCAACA
	41	ClWRKY23	+	1075	3.57e-08	GTTATCCTTT	CTTGAACGACAAAGAGATTTATATTTAAAAAAAAAAAAAAAAAAATAGC	TAGAAACTAG
	42	ClWRKY6	+	1557	4.35e-08	TACCTTATAC	AAACATATCTCATAGACACATAAAAACTAAAAAAAAAAAAAAAAATGGT	ACGGTGCAGA
	43	ClWRKY44	+	1765	4.79e-08	ACTCAAACTC	CATGTACCAAAATGAAATATTCTCAAAAAAGAGAAATAAAGCAAAAGAT	AAGCTCCATG
	44	ClWRKY69	+	27	5.28e-08	CAGTTTGTTA	TTTTAAGCTGATTTGAAAATTGTTTAAAAAAAAAAAAAAAAAAAAACTG	GGATAAGGCA
	45	ClWRKY40	-	1455	5.28e-08	TTAGGTTCAA	CATAATGAACCAATAGCCATTTAAATTTTCATCAAAAAAAAAAAAAAAG	AATTAAATTT
	46	ClWRKY101	-	1916	7.03e-08	TTGTGTGAAA	CGTTAACTAAAATGAAGAAATGAGATAAGATATAATAATAAAAAAAGAG	AATATAATTA
	47	ClWRKY19	-	1069	7.03e-08	ACCAGAAATC	AAAATATTAATATAAGAACCAAATTTAAGAAAGAAAAAAATAATAATAA	TAATAATAAT
	48	ClWRKY136	-	800	8.49e-08	CTAACGCCTC	CATCAATTAACAATCAAACACTAAAACACTAACATCAATAACAAAGATA	ACCATTGTAA
	49	ClWRKY126	-	802	8.49e-08	CTAACGCCTC	CATCAATTAACAATCAAACACTAAAACACTAACATCAATAACAAAGATA	ACCATTGTAA
	50	ClWRKY75	+	91	9.31e-08	CTATAACAGA	AGTGTCTAGTATTCATATCTACTCTATTAAAAAAAAAAAAAAAAAAAAA	ACCTGTTTAA
	51	ClWRKY71	+	66	1.02e-07	ACGGTTAGCA	TTGCAATTTTAATTAAAAAATCATCTTTCAAAAAAATAAAAATAAATAA	ACCTCAAAAA
	52	ClWRKY133	+	1438	1.12e-07	AAAATTGAAC	TATATTTAACAACAAAGAACCTATTAATACAAGATCAAATAAATAAACA	TCACAAGATG
	53	ClWRKY128	+	1419	1.12e-07	AAGATTGAAC	TATATTTAACAACAAAGAACCTATTAATACAAGATCAAATAAATAAACA	TCACGAGATG
	54	ClWRKY110	+	1355	1.12e-07	AAAATTGAAC	TATATTTAACAACAAAGAACCTATTAATACAAGATCAAATAAATAAACA	TCACAAGATG
	55	ClWRKY47	+	1580	1.12e-07	TTATTTTTAC	TTTCTAAAAAGGATAAAAGTAGATATATAATAAAAAGAAAAGAAAAGAT	ATATAATTAA
	56	ClWRKY90	+	1633	1.35e-07	ATAATAATAA	TAATAATAATAATAATAATAATAATAATAATAATACCAAAATAAAACAA	ACGTTCCTAA
	57	ClWRKY79	+	1235	1.35e-07	AACATGTCAC	AAAGTTTTCAATGTAAAGATCAATATCAAAATTGAATAAAAAAAAAAGG	GGGTTATGTC
	58	ClWRKY135	+	1085	1.47e-07	ATTTCAGTAA	CGTAAAAAAACGAAAAAAAAATTTTAAAAAATAGTGAAAAACACGAAAA	AAACATTTTT
	59	ClWRKY62	-	84	1.47e-07	CATATAAAAA	AATAGCACTAATCTCAACCCACAACAAACAAACAACCAAAGCAAAATCC	TATACCAACA
	60	ClWRKY59	-	243	1.47e-07	ACTAAATTCA	TTTCATTCAAAATAAAAATACAATACATAACACAATAATAATAAAAATA	AACACGATAC
	61	ClWRKY2	-	481	1.47e-07	TGCAAATTTC	AGTAACGTAAAAAAATTAAAAAATAAAAACTTAAAAAAAGGTGAAAAAC	ACGAAAAAAA
	62	ClWRKY92	-	1476	1.61e-07	AAAATCGAAA	AAATTTCAAAATTTCAAAAAAAGTATTTCGAAAAAAAAAAAAAAAATTT	GGAAAAAATT
	63	ClWRKY26	+	1860	1.76e-07	ACCATGACGA	CTTTTTGACATTTTAAAAGAAATATAAATATAGAAATAAAGAGAAAGAA	CACCAAATCA
	64	ClWRKY138	+	471	1.93e-07	TCATGTAATC	ATTTTAAAAAAAGAAGAAAATAATTAAAAAATTAATAATAATAAGGGAA	AATGATAAAA
	65	ClWRKY122	+	602	1.93e-07	TCATGTAATC	ATTTTAAAAAAAGAAGAAAATAATTAAAAAATTAATAATAATAAGGGAA	AATGATAAAA
	66	ClWRKY130	+	91	2.1e-07	TTTTTCCAGG	AATCTAGTTCATGAACAGTAAGAAAACAACAAAGAACAAGGTAAAAAAC	ATAGGAAATT
	67	ClWRKY127	+	1447	2.98e-07	ACCCCGATTT	CATCATCACAGAATCACAAAAACACCAACGAAAAAACAAGAAGAACAAG	CAGCGTATTA
	68	ClWRKY120	-	709	2.98e-07	ACAAATATAC	CTTTTATTTTAATTAAACACACACACAAACCAAAAAGAAACCAAGCTGA	AGTCGATCGT
	69	ClWRKY70	-	1098	2.98e-07	CTGAAGAAAA	AAAATAACCACATGCACTAATGAATTAAGCCATTAAAAACACAAAAACA	TTTAATTTTT
	70	ClWRKY61	-	1372	2.98e-07	TTTTTTCTAA	TTTATTTTACATTTTCACAAAAAATAAATAAATAAACAAAACTAGCAAG	ATGTAACTGG
	71	ClWRKY108	+	1286	3.54e-07	CACAATTCCG	CATCTCTTCGCTCAATGCATAGATAAATCCAATAAAACAAATATGAAGC	AATTAAGTAT
	72	ClWRKY97	+	480	3.54e-07	TTTGCCGACA	CAGTTTGGCAAACCAGACAAAAAAAAATTCAAAAAAACAAACGCAACCT	AAGACTAGAG
	73	ClWRKY102	+	1836	4.19e-07	ACACAAATCA	TATATAAGTAAGATCTCATATCAAAAAAACAAAAAAGAACAAACACAAT	CCAAAAATCA
	74	ClWRKY12	+	1816	4.56e-07	ACAAGACAAG	CTAATTATACGATAAGATAACAACATTAGTAAAAACAATAAAACAATAC	AGTAATTTAT
	75	ClWRKY25	-	134	4.95e-07	AATCACCTTT	CTTTACTCTACTCCTAAACATCATCTAAGATTAAAAAAACACAAGAAAA	ACATTAATCC
	76	ClWRKY124	+	1192	5.38e-07	AAACTTATTT	TTTCTCACACAATAAATCATTGTCATATGAATTTAAAAAAAAAAAATTA	ATCACAATTT
	77	ClWRKY85	+	644	5.38e-07	TTGGTACAAC	AATGAAGTATGATTCAACACAAGATCATACAACACCAAACAAACAAGAC	TTCCATCTTC
	78	ClWRKY112	-	340	5.84e-07	AAGCATAATA	TCTCTTTATACATTATCTCAAAACTAAAAATAAAAGTCAAACAAAATGA	ACTAATCAGT
	79	ClWRKY50	+	1811	5.84e-07	GTGTAATAGA	ATTTTACCGGGATGAATTAACCATTTTAACCAAAAAGAAAAAAAAAATG	GAGGCAAAAT
	80	ClWRKY118	+	123	6.88e-07	ATGCCATTCT	TATAACTACCAAATCCAAATACAACTAACAATGACTAAAGATAAAAATA	CAATATAAAC
	81	ClWRKY84	+	536	6.88e-07	ATGTGATGCA	TATCTTTTTTATATCTTAAAATGATTAAGAAAGAACAAAAACAAACTTG	TTTCATTATC
	82	ClWRKY17	-	892	7.46e-07	CTCAACCTTT	AAAAAAATCAAGCTAAAAGATAACCAATCAAATATGAAACACACAATAA	AAATCAACTT
	83	ClWRKY87	+	1632	1.03e-06	ATAATAATAA	TAATAATAATAATAATAATAATAATAATAATAATTACCAAAATAAAACA	AACGTTCCTA
	84	ClWRKY15	+	1540	1.3e-06	ATATGCGAAT	AATGATGTCACGGAAAACGCAGAACTCAAATTAAACAAACACATACAAC	TAACACATAT
	85	ClWRKY116	+	1606	1.51e-06	TAACTATCGT	AATAAATTTAGAGGTAAGTTATAATAATACTAGGAAAAAAATAAAAATA	AAAAATTGAA
	86	ClWRKY68	+	1902	1.76e-06	TCACACACAC	AATCACCTTCATAAACAACTTTTATAAAATAAAATAAATAAAAAAACTG	GATCACAACT
	87	ClWRKY36	+	109	2.05e-06	ATATTATACT	CATTTATTTTTATAAATAGACAATTAATCTGAGACAACTAAAAAAAAAA	CGTGAATGAT
	88	ClWRKY49	+	1537	2.37e-06	CTAAGAAAAC	CAAAACCTCCAACAAGCAACACCTATAAACAATGACCAAACCTAAAATG	ACACCTGAAA
	89	ClWRKY63	+	774	3.41e-06	TTTATGAAAA	TAAGATTATAGTTACAATAAATAAACTAATGTAAATAAAAACAAAGAAA	TTAAAAAGCA
	90	ClWRKY64	-	1912	5.21e-06	GGTGTTTTGT	TGTGTCGGGTAAATATTAAATATGATATGAAATGACACAAAAAAGAAAA	AGAAAAGTCA
	91	ClWRKY80	+	47	7.82e-06	AAAAAAAAAT	TATAAAAAAAGTTTATAAAAATTTATAAAAAAAGTTTATAAAAAATTTA	TAAGAAATTT
	92	ClWRKY13		1404	1.09e-05	TGATATGATT	CAGCTAAATGAATTACTAAAACATATTTATTTAAACAAAAGACAAAATT	ATAAGTAACG
							MEME Motif 2
	S.No	Name	Strand	Start	p-value		Sites
	1	ClWRKY53	-	927	8.69e-10	TGGTGAATTC	GTTTGTTTTGCTGTGGTTGTGGGGTTTTG	AGAGATGGAA
	2	ClWRKY66	+	279	1.27e-09	AGTGGCCACA	GGTGGCGTTTGGTGTTGTGAGGGGTATTG	CCCTCCTTTC
	3	ClWRKY117	-	1014	1.53e-09	ATGATGAAAA	GTGGGTTTTTGGATTCGGGAGGAGGCGGT	GACAAGAAAA
	4	ClWRKY105	-	986	1.53e-09	ATGATGAAAA	GTGGGTTTTTGGATTCGGGAGGAGGCGGT	GACAAGAAAA
	5	ClWRKY115	-	993	3.14e-09	GTGGTGAAAA	GTGGGTTTTTGGATTTGGGAGAGGGCGGT	GACAAGAAAA
	6	ClWRKY106	-	1008	3.74e-09	AACTGACAAG	GTATGTGTAACTGTGTGTGTGTGTGTGTG	TGACAATTGT			MEME 2 LOGO
	7	ClWRKY98	+	855	3.74e-09	TAACAATTAC	GGTTTTGTTTGTTTTTGGGTGTGTGTGAG	AAATGAAATA
	8	ClWRKY65	-	1870	7.4e-09	AAACTACTGT	GTGTGTGAGTGTATGTGTGTGAGAGAGTG	AGAGAGAACG
	9	ClWRKY97	-	1943	1.03e-08	ACACAGTGAA	GGTGTTTTTAGTGTGTGTGGGTTTTGGTT	AGAGAGAGGT
	10	ClWRKY55	+	685	1.42e-08	GTTAATATTT	GTTGGTCTTTGGGATTGGGTTATAGAGTG	GTGCGGATTT
	11	ClWRKY21	+	676	1.42e-08	GTTAATATTT	GTTGGTCTTTGGGATTGGGTTATAGAGTG	GTGCGGATTT
	12	ClWRKY20	+	675	1.42e-08	GTTAATATTT	GTTGGTCTTTGGGATTGGGTTATAGAGTG	GTGCGGATTT
	13	ClWRKY12	+	759	1.67e-08	TGGTGGTGGA	GTGTGGCAAGGGGTTGGTGGGTTGTGCGG	ATAAGCCATA
	14	ClWRKY127	-	1414	1.95e-08	ATGATGAAAT	CGGGGTTTTTGGATTCGGGTGGAGGAGGA	AAGGAAAAGA
	15	ClWRKY9	-	1377	1.95e-08	GATGTTATTG	GGATGTTATTGTTTTGGGTGTTTTTTGGG	ATGTTAAGGT
	16	ClWRKY83	-	820	3.09e-08	ATGGAATGGC	GGGGGCGAAGGGGTTTCCTCGGTTGGTTG	CCCATATTAA			Sites	Width
	17	ClWRKY130	-	1450	3.59e-08	GGATTTGATC	GGTTTTGTTTGTTGTTTTTTGGTTTTCGG	CCCGTCCCGA			118	29
	18	ClWRKY129	-	1530	3.59e-08	GGAATGTTAT	GGATGTTATTGTTGTGGGTGTTTTTTGGG	ATGTTAAGAT
	19	ClWRKY73	+	640	3.59e-08	TGATATTATT	GGTGGTGGTGAGGTATGGTTGAGGTATGA	GATCATGGTT
	20	ClWRKY22	+	702	3.59e-08	TGATATTATT	GGTGGTGGTGAGGTATGGTTGAGTGCGAG	ATCATGGTTG
	21	ClWRKY27	-	563	4.17e-08	AATTGTCCTC	GTATGCGGTTTTGTGAGTGCGGTTTTGTG	CGTTCATGAA
	22	ClWRKY25	-	1231	4.83e-08	TGCTTACTTA	GGGGTGTTTGGGATTGCGTTTGAGGTGGA	TTATTTGATT
	23	ClWRKY135	-	50	5.59e-08	TTTATGTTTA	GGGTTTTAAGAGGTGTTGTTTTGTTTGTG	TGCTTATTGG
	24	ClWRKY112	+	119	6.46e-08	TGGTGTTATC	GGATGTTATTGTTGTGGGTGTTTTTGGTG	ACGTTAATGT
	25	ClWRKY72	+	698	6.46e-08	TGATATTATT	GGTGGTGGTGAGGTATGGTTGAGGTACGA	GATCATGGTT
	26	ClWRKY95	-	601	8.58e-08	CCAAAAACCC	GGTGGTCGATTTGTTTCGTGTGGTGTGTA	TGTGTAAATG
	27	ClWRKY104	-	914	9.87e-08	GATCGGTGTG	GTGGGCTAAGGGTTATGCGTGTATGATGG	GTTTTTTTAA
	28	ClWRKY37	-	851	9.87e-08	TCCTGCTCCT	GTTGTTTTTGGTGGTGGTGATGTTGCTGC	TCGTGCTCCT
	29	ClWRKY71	+	26	1.13e-07	CTTTTCTATC	GTTGTTTGTTGTAGGTGATCTGTTTTGTG	GACGGTTAGC
	30	ClWRKY52	-	1409	1.13e-07	GGAGGTTTTG	GTTTTCTTAGGTTTTTGGGTGTGATCGTG	CATTCGTGTC
	31	ClWRKY68	-	1867	1.3e-07	GATTGTGTGT	GTGAGGGGAAATAGGGGTGGGGTGTGGGG	GTAGGAAGGT
	32	ClWRKY67	-	1868	1.3e-07	GATTGTGTGT	GTGAGGGGAAATAGGGGTGGGGTGTGGGG	GTATGAAGGT
	33	ClWRKY51	-	1121	1.7e-07	GCTTGTTGGA	GGTTTTGGTTTTCTTTGGTTTTTCGGGTG	TGATCGTGTA
	34	ClWRKY99	+	985	1.94e-07	GTGTATATGT	GTGTGTGTATTTGAGTGTGTGTAGGATAG	TTGAAATGGT
	35	ClWRKY59	+	363	2.22e-07	TGAAGGGGTT	GGGGTTTGTTATGAGGGAGGGAGTTTGTT	ATGGTTTGTT
	36	ClWRKY118	-	1361	2.87e-07	TCGGTTTGTT	GATTGTGTATTCTTGCGGGTGGCGGCTGG	AAGAGATCTT
	37	ClWRKY43	-	1913	2.87e-07	TTTAAGATGT	GGTGGTGATAGTAAAGGAGCTGAGGCTTG	GAGGAAAAGA
	38	ClWRKY42	-	1914	2.87e-07	TTTAAGATGT	GGTGGTGATAGTAAAGGAGCTGAGGCTTG	GAGGAAAAGA
	39	ClWRKY32	+	589	2.87e-07	AACTTCTTAT	GTTGGTTGTTTGTAGGGGTGTAGGATCGG	GTTGACTCGA
	40	ClWRKY28	-	1511	2.87e-07	TTGTAAAATT	GGGGTTTTTACGGTGTGTCTGAGCTCGTG	ACCTTGATTA
	41	ClWRKY6	-	695	3.26e-07	AAGTACTTAG	GTCGTTGTGGGTCGGCGAGTGGTTTTTTG	GAGACCAAGG
	42	ClWRKY85	-	420	4.19e-07	TTAAAATCTC	GAGTGTGAGACTCTGGGAGTGGAGTAGGG	TAAGGAAAAA
	43	ClWRKY78	-	230	4.74e-07	AGAGATATAA	GGTTTTCGTTGTTTGATCTTGGGTGGGGA	CGATTTGATT
	44	ClWRKY5	+	1604	4.74e-07	CCTACCCTAT	GGGGTGCGGGAGAAGTGTTTTATGGGGTG	ACTCATTAGA
	45	ClWRKY16	-	760	5.35e-07	GTTTTAGTAT	GTTGGTGAAGCGATTTGAGTTTTGAGTGG	GGGTGACTTT
	46	ClWRKY125	+	1177	6.04e-07	TCGCCCCGGC	GGGATTGGGTATGTTGTTGTTGTTGCTGC	TTCTGATTCG
	47	ClWRKY79	+	52	6.04e-07	CAAAGTGATC	ATGTGTTTATGTGTGCTGGTGGATAAGGG	TGGATGGCCG
	48	ClWRKY41	-	1117	6.04e-07	TTAGCTCGTA	GTAGTCCCGATGGTTGGGGTGGAGGCGGA	CTATGAACGC
	49	ClWRKY4	+	1127	6.04e-07	TAGCTTTTTT	GTGTGTGAATCGAATTGGTTTGTGTATTA	TCAGTTAAAG
	50	ClWRKY134	-	175	6.8e-07	ATGATAAAAT	GGTGGTGGGTCCGAACTCGGTAGGTTGGG	TAAAGATAAA
	51	ClWRKY120	+	362	6.8e-07	AGTTCGTGCT	GGGTTTGTTAGTATCGGGCTTTGGTCGGG	CTCATGACCC
	52	ClWRKY77	+	1426	6.8e-07	AGTGGACGAT	GGCGGTGAAAGCGATGGCGATGAGTTGTG	AGGCGGTATA
	53	ClWRKY50	-	995	6.8e-07	ATCGTGTATT	GGTGTCTTTTTGGTTTTGCGGTTTTATGG	TTTGCTAGGT
	54	ClWRKY123	-	835	7.66e-07	CTCTCCAAAT	GTGTGTTGATTCGTGGGGTCGTATTAGTT	TTGCCCGTGC
	55	ClWRKY121	-	22	8.61e-07	TGGTTATCGC	GTTGGTCAGTTTATTAGGTTTGGTTAGTT	CAGTTAAAAT
	56	ClWRKY69	-	1952	8.61e-07	GGGTTTGATA	GTTTTGGAATGGTAGTGTTTGGTTACTGG	CTGCTATTTG
	57	ClWRKY64	+	900	8.61e-07	AAGTTATGGA	ATGGGCTTTGGGCTTGCTTTGGTGGCCGG	CCATAGGGGC
	58	ClWRKY114	+	356	9.66e-07	CTAGTGTTTA	GTGGTTGATTCTTTTTTATGGGAGTAGTA	GTGTCTTGTT
	59	ClWRKY88	-	1388	9.66e-07	GAGATTAAAT	ATTGTTGTTGTGGTGGTGGTGATGGTCTC	TACTATTTTT
	60	ClWRKY119	-	1169	1.08e-06	AAAACATTAA	GTTGTGGTGAGTATGTTCTGTTTTTAGGG	TGTTTTGATA
	61	ClWRKY1	+	213	1.08e-06	GTGAAGATAA	GAGGTTGTGAGGTTGAGTGGTTTTGAGGA	TAAGAGGTTG
	62	ClWRKY48	-	728	1.21e-06	GTAAAAAGCG	GTGGTGTAGTGGTTACGCGGTGAGGGTTA	TCTCCAAATG
	63	ClWRKY111	+	1271	1.52e-06	CTTGTCTAGT	GAGAGTGGTGGTATTGGTGTGTACTTTTG	GGGAAAGGGT
	64	ClWRKY24	-	1250	1.52e-06	CATTGTCATC	GGTGTCCGTTTTAATTTCGGTGTTTGGTG	ATATGGTTTT
	65	ClWRKY23	-	1229	1.52e-06	CATTGTCATC	GGTGTCCGTTTTAATTTCGGTGTTTGGTG	ATATGGTTTT
	66	ClWRKY132	-	996	1.89e-06	AGATAAGAAA	GTGGGTGTGTGTAAATCAGTGTGTGCTTT	TGGTGTTAAA
	67	ClWRKY15	-	929	2.1e-06	TTAGTTGTAT	GTGTTTGTTTGGGTTCCGTAGTTTTCCGT	GACATCATTG
	68	ClWRKY2	-	1564	2.34e-06	AATGATATAT	GTTAGTTGTATGTGTTTGTTTGAGTTCTG	TAGCTTTTCC
	69	ClWRKY36	+	1411	2.6e-06	TTTAGTATAG	GGATTGCTTTTTGTTGTTGTTGTGTTTTT	TATGGTAAAA
	70	ClWRKY7	-	1610	2.6e-06	TGTAGAGCAT	GTTTGTGTAAAGTGATTTTTTTTTTTGGG	ACCATATATT
	71	ClWRKY33	-	1838	2.89e-06	TTGGGGTCAA	AGAGGTGATGCGGTGTGTGTTTTTTATGA	AATGACATAA
	72	ClWRKY31	-	98	2.89e-06	AGTGTTGTTT	GTTTTTTTGAGGTTTTTGTCTAATTTGTG	ATACGATATC
	73	ClWRKY113	+	681	3.2e-06	CTAGTGTTTA	GTGTTTGATTATTTTTTATGGGAGTAGTA	GTGTCTTGTT
	74	ClWRKY101	+	871	3.2e-06	AAAGTATTTG	GGGTGGCAATCGAGTCGTGTTTAGGTTGA	CTTATTCGGT
	75	ClWRKY100	+	175	3.2e-06	GGCGTGCCCT	GGGCGTGGAACTGGGTGGCTGGGCGTGGA	ACAGCGTGCC
	76	ClWRKY39	+	1432	3.2e-06	TAAGTATTGA	GGTGTTGCGAATGTTGTTGCTGAGACTTG	CTGGCTACAA
	77	ClWRKY108	-	1821	3.54e-06	AGTCAAGGTC	GTTTTTTATATTTTTCTTGTGGGGATGTA	CATGTGCAAT
	78	ClWRKY84	-	1022	3.54e-06	TGAAAGAGCG	GTGGTTGTTTGGTAGTTTCGTGGTTTCAG	ATATCGAGGT
	79	ClWRKY137	-	1331	3.92e-06	TGCTCTCCTG	GTGTTTCGTTTTCTTAGGGTTTCGGTTTC	TAATTTTCTG
	80	ClWRKY124	+	120	3.92e-06	TGCTAACTTT	GGTGTCTGTTATGTAATGTTTTGATTGTG	CAGGGTTTGA
	81	ClWRKY102	-	8	3.92e-06	GAGCCGAACC	GGAGGTTAGGTCCGGTGTTCTATTGTGTG	TGGCTCA
	82	ClWRKY81	+	911	3.92e-06	CGCCCCAGGC	GTTGGTTAAAATTTGTCCTTTGTGGTTTA	TAATAAGTAT
	83	ClWRKY19	+	762	3.92e-06	TTGAACGTTC	GTGTTGTATTAGCTTTATGTGGTGTTGTC	ATTACGTGTG
	84	ClWRKY18	+	853	3.92e-06	TTGAACGTTC	GTGTTGTATTAGCTTTATGTGGTGTTGTC	ATTACGTGTG
	85	ClWRKY90	-	1211	4.79e-06	TATCGATAGC	GTTGTTTTGTATTTGAGATTGTCTTTTTG	ATAGCATATG
	86	ClWRKY80	-	817	4.79e-06	GTCGCAAGGC	GTTGGTTAAGATTGTCTCTTGTGGTTTTA	GTTCTGAAAT
	87	ClWRKY38	+	34	4.79e-06	GACCTGCCAT	GTTTGCGTTTCGGTTTATGCTACGGTTTG	ATTGGGTAAA
	88	ClWRKY86	+	24	5.82e-06	TTAGAGAAAA	GGTTTTGCATGTGGTTATTTTTTTTCTTG	CTCGTGTCAC
	89	ClWRKY8	-	1119	5.82e-06	TTGTGACTTG	GTGGGGTTTAGCGATGTCCTTTTTTTTTG	AACGGCAATG
	90	ClWRKY133	+	958	6.4e-06	TCATGAACAC	AGTAGTGTATGTGTAGTCGTGTGTGACTG	TGAGAATTCA
	91	ClWRKY116	-	1114	6.4e-06	ATGATCGAAG	GTGTGTTTTATGTTTTTTGGTGGCATGTT	TGGACGTTTC
	92	ClWRKY82	-	311	6.4e-06	ATAAGACTAT	GGTGGTGTTTGTTTTTTTTTTTAAAATGC	CTCTTAATAA
	93	ClWRKY136	+	712	7.74e-06	TCTTTTTTCA	GGAGTTTTAGTTTGTGTTTAGGTGGGTTT	TAACATAGAT
	94	ClWRKY126	+	713	7.74e-06	TCTTTTTTCA	GGAGTTTTAGTTTGTGTTTAGGTGGGTTT	TAACATAGAT
	95	ClWRKY93	+	1286	8.49e-06	CGATTGGTTG	GTTTGTTATTAGATAATTGATGATTTGTG	GCTCTTAATA
	96	ClWRKY46	-	515	9.31e-06	TTGAGGTCAA	AATGGTTTGTGGGTGAGTGTTGGAGTTTA	TGAAGGTTTT
	97	ClWRKY107	-	1085	1.02e-05	ACACCTCAAG	GGGTGTTTAGGCTTGACTTTGTTTGACTC	GGCTTGAAAG
	98	ClWRKY92	-	1751	1.02e-05	GAACACATCA	GTCGTTGTTGCGGGTAGTTTGGAAAATTG	GTGTTCGCTC
	99	ClWRKY60	-	1890	1.02e-05	ACGTAATTAT	GGTGTTGATAATGGTATTGATTTTTTGTT	GTTGTCCATT
	100	ClWRKY96	-	152	1.12e-05	TTCATGTTTG	GTAGGTTTTAGTTTGCTCTGTTATGATGT	GATCAGCTAT
	101	ClWRKY63	-	407	1.12e-05	ACTTAAAGCA	GTTTGTTTAATTGTTTGTGTTTGAATTTT	CGGATGACAA
	102	ClWRKY49	-	1592	1.12e-05	AAGGTGTTAC	GTGTTTGTATTTTAGGTATTTGTTTTTTC	AGGTGTCATT
	103	ClWRKY13	-	1223	1.22e-05	AAATGATGGA	ATAGTTTGTGGTTTTTCGTTGATTGTCTG	ATTGCAATCA
	104	ClWRKY30	-	553	1.33e-05	TACCAAGCTC	GTTTGGTCGTCTGGTGGTGGTGGAATGGT	GTGAAAATAC
	105	ClWRKY91	-	1207	1.46e-05	CACAATTAGT	GTTATTTAATTTGTGTTGTTGTGTTGCTA	TCAAATTTAT
	106	ClWRKY34	-	947	1.46e-05	AGTTTATTTT	GTGTGTTATATTTAATTTGTGTAGTGTTT	TTATATGTAT
	107	ClWRKY138	-	577	1.88e-05	TAATCGCAAA	GTTTGCGAGTTTTATGGGTATTTTGATTT	TTGAAAACAT
	108	ClWRKY122	-	706	1.88e-05	GCAAAGTTTG	CGAGTTTTATGGGTATTTTTGATTTTTTG	AAAAACATTT
	109	ClWRKY29	-	270	1.88e-05	CGATTTGGTG	GGATGTGCATTCTTAGAGGTGGCGGGCTG	GTTTTATCTC
	110	ClWRKY26	-	1824	2.05e-05	AAGTCGTCAT	GGTATTTTGTTTTGTTTTTTGTTGTATGC	CACACTGCTA
	111	ClWRKY87	-	1210	2.23e-05	TATCGATAGC	GTTGTTTTGTATTTGAGATTGTCTTTTTT	GATAGCATAT
	112	ClWRKY75	+	545	2.23e-05	CTTAGTCATG	GGATTCGGGTTTAAGGTCGCGGAATCTGG	GTTTAGCTCA
	113	ClWRKY11	+	235	2.23e-05	ATCTTTTAAA	GTTTGTCATTTTCTTATTTTTTGATTTTG	AAGAAAATCA
	114	ClWRKY128	+	29	2.62e-05	CTAATACCAT	GTGTTTGGAGTCATGAAGTTGTAGTAGTT	ATACGAGAGC
	115	ClWRKY40	+	112	2.62e-05	AAATCGACAC	GAAGGTTTTGATGTGCGTTTGAAGATTTA	ATTTGGCTGA
	116	ClWRKY58	-	1409	3.6e-05	CTTGTTTAGA	GTGTTGGGATAGTAATAGGGTTTGATTGG	AATCAAATGG
	117	ClWRKY57	+	1263	4.19e-05	ATTAAGGGCC	CGTTTGGTTTATAGTTGGGTTTATGATTA	GGATTAGGAT
	118	ClWRKY70	-	1744	6.07e-05	TGAATTGAAC	AATTTTGGTTTTATAAGTGAGTGTGTGTG	AGTAAAAGTG
							MEME Motif 3
	S.No	Name	Strand	Start	p-value		Sites
	1	ClWRKY112	+	1805	4.35e-29	GAATTAAGGT	CATTTACGTCATAACTTCACAGCCATATGTAAGCACGAATTCGTCATGGC	ATATATTTCT
	2	ClWRKY130	+	1816	7.07e-28	AAATTATGGT	CATTTACGTCATAACTTCACAGCCATATGTAAGGACGAATTCGTCATGGC	AAATAATTTG			MEME 3 LOGO
	3	ClWRKY111	+	1723	7.07e-28	AAATTATGGT	CATTTACGTCATAACTTCACAGCCATATGTAAGGACGAATTCGTCATGCC	AAATAATTTG
	4	ClWRKY133	+	1845	8.9e-27	AAGCCTCCAA	GTTGTTTCGTATGACTTCACAGCCATATGTAAGCACGAATTCGTCATGCT	ATTAGTCACA
	5	ClWRKY132	+	1837	8.9e-27	CAAGATCCAA	GTTGTTTCGTATGACTTCACAGCCATATGTAAGCACGAATTCGTCATGCT	ATTAGTCACA
	6	ClWRKY129	+	1817	8.9e-27	AAGCCTCCAA	GTTGTTTCGTATGACTTCACAGCCATATGTAAGCACGAATTCGTCATGCT	ATTAGTCACA
	7	ClWRKY128	+	1825	8.9e-27	AAGCCTCCAA	GTTGTTTCGTATGACTTCACAGCCATATGTAAGCACGAATTCGTCATGCT	ATTAGTCACA
	8	ClWRKY110	+	1761	8.9e-27	AAGCCTCCAA	GTTGTTTCGTATGACTTCACAGCCATATGTAAGCACGAATTCGTCATGCT	ATTAGTCACA
	9	ClWRKY131	+	515	1.62e-26	GAATTAAGGT	CGTTTACGTGATAACTTCACAGCCATATGTAAGCACGAATTCGTCATGGC	ATATATTTCT
	10	ClWRKY117	+	1513	9.62e-20	TTATTATGAT	CATTCACGTCATAAATAAAAAACCATACGAAGGCATGCATGCGTCATAGC	ATCAAATTGG
	11	ClWRKY105	+	1486	9.62e-20	TTATTATGAT	CATTCACGTCATAAATAAAAAACCATACGAAGGCATGCATGCGTCATAGC	ATCAAATTGG
	12	ClWRKY25	+	1268	7.02e-15	CCTAAGTAAG	CATTTGAAACATAAGCTATCGGGCATAGGGTAGGACTTAGGCATTACAGC	ACACCAGTAG
											Sites	Width
											12	50
							MEME Motif 4
											MEME 4 LOGO
	S.No	Name	Strand	Start	p-value		Sites
	1	ClWRKY133	+	1896	8.56e-28	CGTCATGCTA	TTAGTCACATGCTTCATTTGATAATAAAAATATACTATTTTGTTGCTATA	TAACATTAAT
	2	ClWRKY132	+	1888	8.56e-28	CGTCATGCTA	TTAGTCACATGCTTCATTTGATAATAAAAATATACTATTTTGTTGCTATA	TATATATAAC
	3	ClWRKY129	+	1868	8.56e-28	CGTCATGCTA	TTAGTCACATGCTTCATTTGATAATAAAAATATACTATTTTGTTGCTATA	TATAACATTA
	4	ClWRKY128	+	1876	8.56e-28	CGTCATGCTA	TTAGTCACATGCTTCATTTGATAATAAAAATATACTATTTTGTTGCTATA	TAACATTAAT
	5	ClWRKY130	+	1906	8.03e-26	TTTTAAGTTT	TTAATCACCTGCTTCATTTGATAATAAAAATATACAATTTTGTTGCTATA	TATAACATAA
	6	ClWRKY131	+	593	9.52e-26	CACTTATATT	TTAGCCACATGCTTCGTTTGATAATAAATTTATACAATTTTTTTGCTATA	TATAGTTACT
	7	ClWRKY112	+	1883	9.52e-26	CACTTATATT	TTAGCCACATGCTTCGTTTGATAATAAATTTATACAATTTTTTTGCTATA	TATAGTTATA
											Sites	Width
											7	50
							MEME Motif 5
	S.No	Name	Strand	Start	p-value		Sites				MEME 5 LOGO
	1	ClWRKY128	+	1771	1.34e-28	ATGCTTAACT	ATATGATAATATTGATGATTAAGCGGAAAAAAAGTATTCTACCCAAGCC	TCCAAGTTGT
	2	ClWRKY133	+	1791	8.25e-28	ATGCTTAACT	ATATGATAATATTGATGATTAAGCGGAAAAAAAGTATTCTAACCAAGCC	TCCAAGTTGT
	3	ClWRKY110	+	1707	8.25e-28	ATGCTTAACT	ATATGATAATATTGATGATTAAGCGGAAAAAAAGTATTCTAACCAAGCC	TCCAAGTTGT
	4	ClWRKY129	+	1763	1.45e-27	TGCTCTAACT	ATATGATAATATTGATGATTAAGCGGATAAAAAGTATTCTATCCAAGCC	TCCAAGTTGT
	5	ClWRKY132	+	1784	9.34e-26	TGCTCTAACT	ATATGATAATATTGATGATTAAGCGGATAAAAAGTATTCTATCCAAGAT	CCAAGTTGTT
	6	ClWRKY130	+	1753	5.83e-25	AAGCTTAAAT	ATATGATAATATTGATGATTAAGGGGAAAAAAAGTATTCTACCAAGTCA	GAAAAAATTA
											Sites	Width
											6	49
							MEME Motif 6
	S.No	Name	Strand	Start	p-value		Sites
	1	ClWRKY132	+	1980	6.84e-12	GAATTATATA	TCACACACCACCAAATAATCT
	2	ClWRKY131	+	1809	6.84e-12	CAATTATATC	TCACACACCACCAAATAATCT	ATGGAGTCAT
	3	ClWRKY129	+	1980	6.84e-12	GAATTATATA	TCACACACCACCAAATAATCT				MEME 6 LOGO
	4	ClWRKY112	+	1980	6.84e-12	CAATTATATC	TCACACACCACCAAATAATCT
	5	ClWRKY133	+	1973	8.19e-11	TCTTAAGATG	TCACACACTACCAAATAATCT	ATTATCT
	6	ClWRKY128	+	1973	8.19e-11	CAATTACATC	TCACACACTACCAAATAATCT	ATTATCT
	7	ClWRKY110	+	1888	8.19e-11	TCTTAAGATG	TCACACACTACCAAATAATCT	ATTATCTATG
	8	ClWRKY130	+	1980	9.59e-11	CTTTGTTATA	TCTCACACCACCAAATAATCT
	9	ClWRKY111	+	1882	9.59e-11	CTTTGTTATA	TCTCACACCACCAAATAATCT	ATGGAGTCAT
	10	ClWRKY12	-	1520	2.49e-09	TCATTTCTTA	CCCCACCCACCCACATAATCC	TAAATCCAAT
	11	ClWRKY73	-	459	9.02e-09	CTTTGGCTGA	TCACAAGCATACCCACACTCT	TTTGCATTAT
	12	ClWRKY72	-	516	9.02e-09	TTTTGGCTGA	TCACAAGCATACCCACACTCT	TTTTGCATTA
	13	ClWRKY22	-	520	9.02e-09	TTTTGGCTGA	TCACAAGCATACCCACACTCT	TTTTGCATTA
	14	ClWRKY118	-	1468	2.24e-08	ATAGGGGCGA	TCAGCCGCCACCCACTCCTCC	TTTTTCCAGC
	15	ClWRKY98	+	1358	2.24e-08	TATAAATATT	CCAACCCCCCACCCACCATCC	GAAAAGGGAT
	16	ClWRKY114	+	1388	4.01e-08	CCGAATCGAT	CCAAACCCGACCTCATCAACT	CGAATAACAC
	17	ClWRKY16	-	10	4.59e-08	AAAAAGCTTT	TCAAAAGCTACCACACCATGC	CATACCCAC			Sites	Width
	18	ClWRKY95	-	1327	9.66e-08	AGTTCAATAC	TCAAAAGCACGCAAACCATCA	TTTCCACACT			21	21
	19	ClWRKY101	+	1614	1.9e-07	GACTAATGGG	CCAAAAACTAGCCCATAAACA	AAAGTTTAAT
	20	ClWRKY59	-	976	2.39e-07	CAACGGTCGC	TATGACGCGCCCCCATAAACA	ACGTTGAGGT
	21	ClWRKY117	+	898	2.61e-07	GGTCCAGGCG	TATCACCCATCCTCACCCACC	AACACAAGTT
							MEME Motif 7
	S.No	Name	Strand	Start	p-value		Sites
	1	ClWRKY121	+	1419	7.1e-10	TAAAGTGCAT	TTTGTTTGATATTCTGTTTTTGATGTTTT	GTTCTTATGA
	2	ClWRKY27	+	133	1.62e-08	TTTCAACAAT	TTGGTTTTACAACTTATTTTTCGTTTTGG	TTTTACATTC
	3	ClWRKY135	+	1937	2.33e-08	AACATACAGT	GATGTGTGTTATATTGTTGTGCGCTGCTT	GAAGTTAACA
	4	ClWRKY127	+	1848	2.33e-08	AACTATTTCT	TTTGTTTGGCATTTTCTTTGTCATCTTCT	TGTGACCTTC
	5	ClWRKY129	-	994	3.95e-08	TTTCCCTTTT	TTTCTTTTTCTTTCTCTTTGTTGTGTTTG	TGTGACGTGT
	6	ClWRKY125	-	1449	3.95e-08	GGTGTGTAGA	TATATTTTTTCTTTTAGTGTTCAGGTTTG	GTATCTTGTG
	7	ClWRKY3	-	663	1.07e-07	TTTCTTCATA	TTTTGTTTTTCTATTGTTTTTCCTCTCTT	TTTCTTTCTT
	8	ClWRKY126	+	1937	1.25e-07	AATATACAGT	GATGTGTGTCATATTGTTGTGCACTGCTT	GTAGTAAATA
	9	ClWRKY92	+	933	1.46e-07	TCTTCCTTGT	TTTCTTTTTCTTTTTCTTTTTTCCATTTT	AGTTAGAAAA
	10	ClWRKY69	-	1640	1.46e-07	ATACTTTTCA	GTTTTTTGTCCTCTTTTTGTATGTTTGTT	GTTGTCCCAA
	11	ClWRKY18	+	159	1.99e-07	CGGTTTACAC	TTTGTTCGTGATATGGTTGCTCGGGTTCG	TATGTGTTCT
	12	ClWRKY118	-	1010	3.58e-07	AAAACCTTTA	TTGGTTTTACTTGTTATTGGTTACAGTCG	GTGGTGATCC
	13	ClWRKY73	-	276	3.58e-07	AACAACACAA	TTGACTTGCCCTTTTCTTTTTCCTCTTGT	TTCGCTGCAA			MEME 7 LOGO
	14	ClWRKY72	-	332	3.58e-07	AACAACACAA	TTGACTTGCCCTTTTCTTTTTCCTCTTGT	TTCGCTGCAA
	15	ClWRKY22	-	336	3.58e-07	AACAACACAA	TTGACTTGCCCTTTTCTTTTTCCTCTTGT	TTCGCTGCAA
	16	ClWRKY1	+	285	3.58e-07	GACTATATAA	TGTGTTCGTCATGTTGGTGGGAAGTTTTG	GCGCCATTTT
	17	ClWRKY42	+	1252	4.12e-07	TCCGGGCGTA	TTTGTTTGACGTGTTTGTGTGAGCACTCG	TAGAGGTGAT
	18	ClWRKY12	+	1446	4.12e-07	AGAAGGTTAG	TAGGTTTGATGTTTTGGTGTAGGGCGTGG	AGGAAAATGG
	19	ClWRKY136	+	1933	4.75e-07	AATATACAGT	GATGTGTGTTTTATTGTTGTGCACTGCTT	GTAGTTAATT
	20	ClWRKY41	-	108	4.75e-07	AAGACTTATC	GTTGTGTGTTATGTTATCGGTTGAATGTT	CCTTTATTTT
	21	ClWRKY29	-	123	6.26e-07	AAACCCTTTT	TAGGGTTTTTGGTTTCTTGTTAGTGTGTG	GTCGTTCCAC
	22	ClWRKY114	-	1525	7.17e-07	AAGAGTCACA	TTGGTGTGACATGCGCTTCTGTGCGAGTG	GGTTGATGTT
	23	ClWRKY53	-	1189	7.17e-07	GTTATTTTAA	TTGGTTACTTCTATTGTGGGTCGGTTTCT	ATTCGCTTTT
	24	ClWRKY50	-	1034	9.36e-07	TTGTTGGAGC	TTTTGGTTTTCTTAGGTTTTTCCGGTGTG	ATCGTGTATT
	25	ClWRKY16	-	591	9.36e-07	TTTGACGAGA	TTGGGTACTGTTGTTGTTGTTTGATTGTT	TATATTCTTT
	26	ClWRKY4	-	991	9.36e-07	TTAGGGTTTG	GAGGCTTAACATATGGTTGTTCGTTTGGG	TTTCAATACT
	27	ClWRKY117	-	477	1.07e-06	ATTGTGTTTT	TTTGTTTTTCAAGTTAATGTTAATGGCTT	CGAGCGGATG
	28	ClWRKY88	-	372	1.21e-06	TTTTGAATTT	TTTTTGTGATATGCGATTTTTTATTTTTA	TTTTTTAGAT			Sites	Width
	29	ClWRKY57	-	721	1.21e-06	CATGTGACTT	TTGATTTGCTAGATGATTTTGTGATTTTG	GTGTACACTT			114	29
	30	ClWRKY64	+	1217	1.38e-06	AAGATCTTCT	TTGGTTTGCTTTGCTCGAGGGTGGTTTTG	CTTTGCTCAA
	31	ClWRKY133	+	111	1.56e-06	CTTCCAAGGA	TTTCCTTGACAATTTAGTTTTGGCGGTTC	CTAAATTTGT
	32	ClWRKY113	-	86	1.56e-06	TTGACTTATC	GTGGTTATGTCTACGGTTTTTAGAACTTG	GAACCCATCA
	33	ClWRKY104	-	32	1.56e-06	TTGACTTATC	GTGGTTATGTCTACGGTTTTTAGAACTTG	GAACCCATCA
	34	ClWRKY98	-	1093	1.56e-06	AACGTTAGAT	TTGGCTTCTTATTTTTGTTTTAACATCTT	TAACTTTCGC
	35	ClWRKY66	+	327	1.56e-06	CGAATTTGGC	GTTTTTAGTCCATTTCTTTTATATCTTTG	GATCTCTTCA
	36	ClWRKY77	+	114	1.77e-06	CAAAACGAGA	TTTTCTTTATCAACTGTTTTGCCCATTTT	ACTTGTGTTC
	37	ClWRKY130	-	433	2.26e-06	GCACCTTTGT	GTTGTTCTGTATCTTTGTTGTACCTGTTT	TTAATCGGGG
	38	ClWRKY128	+	95	2.26e-06	CTTCCAAGGA	TTTCCTTGACAATTTAGTTTTGGCTGTTC	CTAAATTTGT
	39	ClWRKY108	+	794	2.26e-06	GTGAATGATT	TAGGGTTTGTATTTTAGTTTTCCAGGCCT	CGACATATAT
	40	ClWRKY95	+	793	2.26e-06	TATTTTCGGT	GTATTGTTTTATGTTGTTGTTTAATTGGT	ATGCCGCTAT
	41	ClWRKY85	-	1922	2.26e-06	ATGTTCAATT	TGTGTTACTTATATTAGTGTTTGAGATTG	ACAACTAGAG
	42	ClWRKY74	-	451	2.55e-06	AAAAATTTTC	GTGTTTTCACGTTTTCTTTTAAAGTTTTT	TTCGTTTTAC
	43	ClWRKY38	+	599	2.55e-06	TAGATTTCGC	TTTGTTATATATGTTCACTTTGGGCTTTT	AAGCTCGGTA
	44	ClWRKY5	+	962	2.55e-06	AAAGTTTTTA	TAAGTTTGTTATTTTTTTGTAAAAGTTTG	TTATTTTAAA
	45	ClWRKY75	-	1786	2.87e-06	GAACACACAA	GTTGTGTGCTTCTTTCTTTTGACTTTTGT	ACCAATTGTC
	46	ClWRKY71	-	1785	2.87e-06	TTGAACAATT	TTGGTTTTATAAGTGAGTGTGTGTGAGTA	AAAGTGTGTT
	47	ClWRKY65	+	329	2.87e-06	TATTGGAGCT	TTGTTGTTGTAGTCTTGTTGTTGTTGTTG	TTATTGTACC
	48	ClWRKY19	+	61	2.87e-06	CGGTTTACAC	TTTGTTCGTGATATGGTTGCTCGGGTTCA	GGTATGTGTT
	49	ClWRKY96	-	978	3.63e-06	TATCTGCTAA	TTTGTGTGTCAACTTTTTTTTTCTATGTA	TATATGAAGT
	50	ClWRKY124	+	293	4.07e-06	TAGTATTAGA	TCATCTTTATCTATTGGTTTTTGAGTTTT	ATAAGTGTGA
	51	ClWRKY112	+	1357	4.07e-06	GTACTTTTAT	TTTATGAGATATTTGGTTCTTCGTCTTTA	ATGTTTTGCT
	52	ClWRKY103	+	856	4.07e-06	GTCTTTATTC	TTTGTTCTTGATCTTGATCTTTGGTGTTG	GTCTAGTCTT
	53	ClWRKY110	+	56	4.56e-06	CTTCCAAGGA	TTTCCTTGACAATTTTGTTTTGGCTGTTC	CTAAATTTGT
	54	ClWRKY90	-	694	4.56e-06	ACCTTTTTAG	GTATTTTTTCATTTTATTTTTTCCTTGAT	ACAACGATCT
	55	ClWRKY87	-	685	4.56e-06	ACCTTTTTAG	GTATTTTTTCATTTTATTTTTTCCTTGAT	ACAACGATCT
	56	ClWRKY81	-	1365	4.56e-06	ACACTAGTTG	TTAGTTCCATCATATATTGTTAGTGTTTG	ATGAATGATC
	57	ClWRKY80	-	1173	4.56e-06	ACACTAGTTG	TTAGTTCCATCATATATTGTTAGTGTTTG	ATGAATGATC
	58	ClWRKY59	-	1474	4.56e-06	GTTTGTACCA	TTTATTTTATTAATTGTATTTTGTGTTTT	ATTAGTTAAA
	59	ClWRKY62	-	383	5.09e-06	GAAATCACGT	GTGATTCTATTATTTATTTTTTCCTTCTG	TTATGAAAAA
	60	ClWRKY24	-	562	5.09e-06	TGCATCGTTT	GTAGTTTTTTGTACTTTTGTTTGAATCCG	ATTATTTCAT
	61	ClWRKY6	+	198	5.09e-06	ATCTTTTAAA	GTTTGTCATTTTCTTATTTTTTGATTTTG	AAGAAAATCA
	62	ClWRKY115	-	1306	5.69e-06	ATTCAAACCG	TTTTTGTCTTGTTTTGATTTGCGATTTAG	ATTCTCAACG
	63	ClWRKY97	+	411	5.69e-06	CTATTGTAGA	GATCTTTTTCGTCTGATTGTTAGTTCTTG	CATCTTAAAG
	64	ClWRKY17	+	459	5.69e-06	TGTTTGCTCA	CTTTCTAGCCATTTGATTGTTGGTTTTCT	GTACTTATCA
	65	ClWRKY11	-	625	5.69e-06	AAAATGTATT	TTTGTGTGATATATTTTTTGTAGTGATAT	CGTTTCTTGT
	66	ClWRKY35	-	826	6.35e-06	TAAAAAGGCA	CTTAGGTGTCGTTTGTTTTTTAGGTGTTT	TATTTCTTTA
	67	ClWRKY28	+	1634	6.35e-06	CATCGAGACA	TTTGGTTGTTAGATGGATTTTAAATGGTG	CATGAAAAAG
	68	ClWRKY13	+	1261	6.35e-06	TTCCATCATT	TTTGTGCTTTATTTGCAGTTTTGGTTTGG	TATATCTGTT
	69	ClWRKY100	-	343	7.07e-06	AACAAAACAA	GTTTTTAGGTAGTTTGTTTCGCGATTCTT	TTCTTCCAAC
	70	ClWRKY2	-	772	7.07e-06	GAGAAAAAAA	TCGTTTTTTCACGTTTTTTGTCCTTTTTT	TCGTTTTTCT
	71	ClWRKY122	-	116	7.87e-06	GCCAATGCGA	TTGTTGAGACTTGCTGGTTGAGGAATTTG	TTACGTGAGC
	72	ClWRKY36	-	803	7.87e-06	TTTTATACTA	TTTGTTTTGTCTCTTTTTGTTAAAAACTT	TATCATTTTC
	73	ClWRKY48	-	1620	8.75e-06	TTTTTAGTCT	TTTGTGACTCCAATTGTTTTGAAGAATTG	TTTAGCTTTT
	74	ClWRKY106	-	157	9.71e-06	TGGTTATTTC	CTTGGTAAACGTATTGTTTTTCCGGTTGT	TGATTATTAG
	75	ClWRKY25	+	64	9.71e-06	GACTTTCTTC	TAAGGTTTCTGTTTGGTTTTTAAATTTTG	GTCTAGTTTA
	76	ClWRKY137	-	1285	1.08e-05	CTGGTTTTCG	TTTTTTAGGGTTGCTGTTCTTTCTTGTTT	TTTTGTTATG
	77	ClWRKY93	-	1036	1.19e-05	TCACTTGTGA	TTTGTTAGTTTTCTTATTTGTAAAATTTC	CGCCCAAAAA
	78	ClWRKY99	-	1570	1.32e-05	AAAAACAAAT	GAGGTTTTTCCCGTTTGGGTTAGTCGTGG	AGGGTGAGTA
	79	ClWRKY30	+	1882	1.32e-05	GGTACCTTTA	TTTACTTTTTTCTTTTTTGGTAGTATTTT	TTTATAATAT
	80	ClWRKY37	+	1166	1.46e-05	TCTTGCTTCA	GTTTTGATATTTTTTGTTCTTGCATTGTT	TTTGAAAATT
	81	ClWRKY123	+	1470	1.61e-05	TGGAAAGAAT	CTACTTTGATTCTTTAGTGGTTGCGTGTG	AAAGATTTAT
	82	ClWRKY44	+	1573	1.61e-05	TATAGAAAAA	TACTTGTTATATACTATTTTTTGCTTTGT	GCCATTGTAC
	83	ClWRKY120	-	1151	1.77e-05	CCACAGAAGT	TTGTTTTAATCAGCTCATGTGTGGTGTCT	CGGGTCAGGT
	84	ClWRKY60	+	1719	1.77e-05	TTCTCACTCT	TCTTATTTACCATTGATTTTTCGTGTGTT	AAAAATTTTG
	85	ClWRKY34	+	547	2.36e-05	AATCACAGAA	TTTTTTATACTATTTATTTTACGTTACTT	TTTATAAACT
	86	ClWRKY111	-	390	2.59e-05	TGAGGTCTTA	TTTTTTCCGTCTGTGGATGTAGCAGTCTT	AGTTAAATGC
	87	ClWRKY83	-	888	2.59e-05	GGAGGTGAGT	GGTTGTTCTTCGGTGGGTGTTTGGCCGTG	TCCTTTTGAA
	88	ClWRKY79	-	396	2.59e-05	TTATACTTGA	TAGATTTTTTTTTCGCGCTTTTAAGTTTT	GAACAATCTT
	89	ClWRKY78	+	1118	3.1e-05	TATTGGTGAA	TTGGATTTGTATCATAGTTTTTATTTTTT	TTTAAATTAA
	90	ClWRKY105	-	1300	3.4e-05	ACTCAAATAT	TTTTTGTCTTGTTTTGATTTGCGATTTAC	TTTCTCAACG
	91	ClWRKY91	-	1710	3.4e-05	AGCTTGACTG	GACTTTTTGCCTGCTAGCTTTTGTGTGCT	TCATTTTTCA
	92	ClWRKY39	+	528	3.4e-05	GTATTTGACT	GCTTTTAGTCCTGCGCTTTCTCGACATTG	GCATGTTTAT
	93	ClWRKY132	+	1342	3.71e-05	TGATTATGGG	TTTATTCTTTTTATTATTGTAGATGGTTC	TTGATGATTT
	94	ClWRKY102	-	1928	4.05e-05	TACTAATGCA	GGTGTTTGACTTTCTATTTTTGACAAGGT	AAATTGTCAA
	95	ClWRKY47	-	2	4.42e-05	CAAATGATAA	TTTATGAAATAATTTTTTTTTTATCTGTG	A
	96	ClWRKY94	-	142	4.81e-05	CCAATTAGAT	TTTTTTTTTTTTTTTTTTTTTTAAGCCCA	ACTTCAAACT
	97	ClWRKY82	-	1561	4.81e-05	GTATTCCAAG	TTGTGTTGTTATTTGATCTTTTATCTCCA	TATTTAGAGT
	98	ClWRKY32	+	969	4.81e-05	CACCCTTAAT	TATGTGTGTGATATTGATTTATGTAAGTG	TATTTGTCAT
	99	ClWRKY89	-	1959	5.7e-05	TCAAACTGTT	GATGTTAAACCCTTTAGGGTTCACTGTTT	TTATAGACAT
	100	ClWRKY119	-	1544	6.19e-05	CAAGTTTAGC	TAAATTTTGTCTTTGCTTGGTTATAATTG	CATTTTTGCG
	101	ClWRKY49	-	1847	6.19e-05	ATTTTGGAAA	TTTCTTTTTTCTTTTCTATTATGGAATCT	CCACTAGTGC
	102	ClWRKY63	-	985	6.71e-05	TAACCTTTCC	GTGAATTTTCGAGCGGGTTTGTCGGTCCG	ATCGTGGCAA
	103	ClWRKY134	-	33	7.28e-05	CATTACATCT	TTAGTTCAATATTTTATCTTAACCATTTG	ACCCTTAGGG
	104	ClWRKY101	+	1321	8.53e-05	CCAAACACGA	GTCGTTTATTAAACGGGTTGACCTATTTT	TTTTTACCCA
	105	ClWRKY109	-	1001	9.23e-05	TTTTCACTTT	TTAGTGTCTTAGGTTATCGTTACTTGTAT	GTAACAGATG
	106	ClWRKY131	+	1504	9.97e-05	TAAAGTTTTA	TTAATTACCTCCTCTTTTTTTAAGTTTTT	TTTTTCACAA
	107	ClWRKY40	+	842	9.97e-05	TTTTAACTTT	GATGTTAAATATTTTTGTTTGTGTTATAT	AATACTTGAT
	108	ClWRKY76	+	633	0.000116	AAAAATTTAT	TTTTGTTGTTAGGAGAGTGTTGCTTGTCA	AATTTTAGTT
	109	ClWRKY58	-	1847	0.000116	CCTTGGCTCC	CTTACTTTCCTTCTTGATTTGAACTTTTT	CATCTTATTC
	110	ClWRKY61	+	1760	0.000192	CTTGTAATTG	TATATTTAACACACTAGAGTGCGTTTTGG	CGTGTGTATA
	111	ClWRKY107	-	638	0.000268	TTACTGCATA	GTTAATTAGGCTGTTGGTGTATAAGGGTT	TATGGGAAAA
	112	ClWRKY14	+	1537	0.000286	TTGCCTATAC	TTTCGTACACTAACGAGTGTTCATAGTTA	CTCAGATCAA
	113	ClWRKY26	+	289	0.00039	TCAAAGAGAG	CTTGTTTTATATTATATAGCGAATGTGTT	TACAGTAATA
	114	ClWRKY23	-	778	0.000414	TGAACCATAA	TTCACTAGTTTAACTCTTTTACCGGGTTA	AAACACTTTA
							MEME Motif 8
											MEME 8 LOGO
	S.No	Name	Strand	Start	p-value		Sites
	1	ClWRKY133	+	1320	1.06e-30	TCGTGAAAGT	GTGTGACGGGTTTTAGCCTTAGCGGGCTTGTCTCGAGTGTATGGGC	TCTAGTCAGT
	2	ClWRKY128	+	1301	1.06e-30	TCAGGAAAGT	GTGTGACGGGTTTTAGCCTTAGCGGGCTTGTCTCGAGTGTATGGGC	TCTAGTCAGT
	3	ClWRKY110	+	1237	1.06e-30	TCAGGAAAGT	GTGTGACGGGTTTTAGCCTTAGCGGGCTTGTCTCGAGTGTATGGGC	TCTAGTCAGT
	4	ClWRKY129	+	238	1.17e-28	TTAGGAAAGT	GTGTGACGGGTTTTAGCCTTAGCGGGCTTGTCTCAAGTGTATGGGC	TCTAATTAGT
	5	ClWRKY130	+	1562	2.29e-21	CCGGCTTGTT	GGGATTCGGGGTCGGGCCGGGTCGGGATCGGCCCGATGCTCAGCCC	TACCACAAAC
											Sites	Width
											5	46
							MEME Motif 9
											MEME 9 LOGO
	S.No	Name	Strand	Start	p-value		Sites
	1	ClWRKY74	+	625	2e-24	ATTTTTTAAA	TGTTGGGATTAATCTTATCCATTAGATGTAATAAAAATGGATGGTGGA	GATTGATCAC
	2	ClWRKY135	+	1286	8.33e-23	TTTTTTTAAT	TGTTAGGATTAATCTCATCAATTAGATCTAATATAAATGGAAGGTAGA	GATTAATCCC
	3	ClWRKY85	+	1426	3.72e-22	TTTTTTAAAT	TGTTGAGATTAATCTCATCCATTAGATCAAATAAAAATGAATAGTAGA	GATTGATCTT
	4	ClWRKY120	-	620	1.32e-18	AAAATGATGC	TCGATCGATCCCCCACATCAAGGCGATCGACCAAAGATCGATCGAGTT	TGTGAAAAAT
											Sites	Width
											4	48
							MEME Motif 10
	S.No	Name	Strand	Start	p-value		Sites				MEME 10 LOGO
	1	ClWRKY133	+	1746	1.65e-24	AAGAAGATTG	GTTAGAAACTTAAGTGGCGGAAGGTCAAATTCTTCATGCTT	AACTATATGA
	2	ClWRKY128	+	1726	1.65e-24	AAGAAGATTG	GTTAGAAACTTAAGTGGCGGAAGGTCAAATTCTTCATGCTT	AACTATATGA
	3	ClWRKY110	+	1662	1.65e-24	AAGAAGATTG	GTTAGAAACTTAAGTGGCGGAAGGTCAAATTCTTCATGCTT	AACTATATGA
	4	ClWRKY129	+	1404	2.27e-22	CTATCACGGT	GTCCCACAATTAAGTGACGGAAGGTCAAATTCTTCATGCTT	AAGAGCATGC
	5	ClWRKY130	+	1708	4.6e-20	CCTCCAAGGT	GTCTCACAATTAAGTGACGGAAGGTTAAATTCTTCAAGCTT	AAATATATGA
	6	ClWRKY18	+	270	8.54e-16	CGAGTAGTTT	CTTACATGTTTGAGTGTCGGTCCCTCACACTCCAACCGCAT	GGGAGTGTTA
											Sites	Width
											6	41
							MEME Motif 11
	S.No	Name	Strand	Start	p-value		Sites				MEME 11 LOGO
	1	ClWRKY133	+	1121	1.07e-24	ACATCTAAGA	GATGGGACAAGAATGACACGTGGCGTAATATCCTTGGC	TCTGATAGGT
	2	ClWRKY129	+	1	1.07e-24		GATGGGACAAGAATGACACGTGGCGTAATATCCTTGGC	TCTGACAGGT
	3	ClWRKY128	+	1100	1.07e-24	ACATCTAAGA	GATGGGACAAGAATGACACGTGGCGTAATATCCTTGGC	TCTGACAGGT
	4	ClWRKY110	+	1036	4.86e-23	ACATCTAAGA	GATGGGACAAGAATGACACGTTGCGTAATATCCTTGGC	TCTGACAGGT
	5	ClWRKY41	-	797	8.45e-17	TTACTTTACT	CGTGGGAGAGCCTTGATGTGTGTGTTGATCTTCTTGGG	TCATCGCCCT
											Sites	Width
											5	38
							MEME Motif 12
											MEME 12 LOGO
	S.No	Name	Strand	Start	p-value		Sites
	1	ClWRKY74	+	355	3.86e-19	ACATGTAATA	TTAGTGTTAAATCAAATATGATATGTAATATCATAT	GTGATACTAG
	2	ClWRKY135	+	924	1.39e-18	AAATGTGATA	TTAGTGTTAAAACACATATGATATGTAATATCATAT	GTGATACTAG
	3	ClWRKY2	-	660	1.01e-17	ACATGTGATA	TTAGTGTTAAATCAGATATAATATGTAATATCATAT	GTGATACCGG
	4	ClWRKY129	-	1231	5.05e-16	TAGTTTGTCA	TATGTGTTGAAGCAAATATGATATTTGATAAGATCC	ATCTTCTCTA
											Sites	Width
											4	36
							MEME Motif 13
	S.No	Name	Strand	Start	p-value		Sites
	1	ClWRKY119	+	1849	2.42e-13	TGATACTGGT	GACCTTCTTGTCACTTGCCT	TTTTTAAAAT
	2	ClWRKY116	+	1851	2.42e-13	CTGGAGTGGT	GACCTTCTTGTCACTTGCCT	TTTTTTATAA
	3	ClWRKY106	+	1856	2.42e-13	TGATATTGGT	GACCTTCTTGTCACTTGCCT	TTTTTATAAT			MEME 13 LOGO
	4	ClWRKY73	+	1850	2.42e-13	TGATACTGGT	GACCTTCTTGTCACTTGCCT	TTTTAGAAGT
	5	ClWRKY72	+	1860	2.42e-13	TGATACTGGT	GACCTTCTTGTCACTTGCCT	TTTTTAGAAT
	6	ClWRKY22	+	1860	2.42e-13	TGATACTGGT	GACCTTCTTGTCACTTGCCT	TTTTTAGAAT
	7	ClWRKY136	+	1857	9.12e-12	ATTATTTGAG	AACCTTCTTGTCACTTGTCT	TTTTATATTA
	8	ClWRKY135	+	1863	9.12e-12	ATTATTAGAG	AACCTTCTTGTCACTTGTCT	TTTTATATTA
	9	ClWRKY126	+	1861	9.12e-12	ATTATTTGAG	AACCTTCTTGTCACTTGTCT	TTTTATATTA
	10	ClWRKY127	+	1880	5.49e-11	ATCTTCTTGT	GACCTTCCTGTGACTTGCAT	TATTCTTATT
	11	ClWRKY103	-	1820	7.25e-10	ACTTGGTTGT	GACGTTCTTGCAACCTGCAT	ATCTGACGTA
	12	ClWRKY98	+	1637	7.63e-10	TTTTCTATAT	AACCTTCTAGTGACTAGCAT	AAAAAGTTAA			Sites	Width
	13	ClWRKY120	+	223	2.31e-09	CGTGTTCCTC	AACCTTCGCGTATCCCGCCT	AAGTCGGTTG			13	20
							MEME Motif 14
											MEME 14 LOGO
	S.No	Name	Strand	Start	p-value		Sites
	1	ClWRKY76	+	1059	1.34e-30	TATGCAATTT	ATTCATGATGAGATAAGGCTGCTTGCACTTTACCTCAACATCGCGGGGTC	TTAATGTTTC
	2	ClWRKY74	+	1752	1.34e-30	TATGCAATTT	ATTCATGATGAGATAAGGCTGCTTGCACTTTACCTCAACATCGCGGGGTC	TTAATGTTTC
	3	ClWRKY77	+	1757	4.82e-30	TATGCAATTT	ATTCATGATGAGATAAGGCTGCTTGCACTTTGCCTCAACATCGCGGGGTC	TAAATGTTTC
	4	ClWRKY130	+	1398	9.49e-19	GGGTCGAGTC	ATTCTGTTTTCGGTTAGTCGGGTTTCGCTTGTCGGGATCGGGTCGGGACG	GGCCGAAAAC
	5	ClWRKY28	-	129	2.52e-18	TTTGAGATGA	ATGTGTTGAGTGAGCATGCGGCTATGGATTGACCGCATCATTACGATCAC	CGCAAACATA
											Sites	Width
											5	50
							MEME Motif 15
	S.No	Name	Strand	Start	p-value		Sites				MEME 15 LOGO
	1	ClWRKY73	-	70	1.25e-15	CCCTTATAGC	GATAAATATTTATACACAGAGACACTTCCATTAATTT	TTGAAATCGT
	2	ClWRKY72	-	126	1.25e-15	CCCTTATAGC	GATAAATATTTATACACAGAGACACTTCCATTAATTT	TTGAAATCGT
	3	ClWRKY2	-	820	1.54e-15	GACGAGCATT	TAATTATCTTTCTATAGACGGGCACTTTCATATACTT	TCGAAAAAAG
	4	ClWRKY66	-	1296	1.93e-15	ATGAGAATCT	TTTTTATCTTTCAGTAGACAGGCACTTCGATATATTT	CAAAGATTTT
	5	ClWRKY112	+	802	1.29e-14	CATCTAGAAT	TAATTATCTTTCTATACATATACACTTCTCTATATTT	TCGACAATTT
	6	ClWRKY88	-	1551	8.73e-13	AGTTTTTTTA	TCAGTCTAATTCCGCACACTTTCACTTCCTCATATAT	TTGAGCATTC
											Sites	Width
											6	37

## Sheet: Motifs symbol
					Motifs symbol and consensus

## Sheet: Motifs width
S.No	MEME motifs	E-value	Sites	Width
1	MEME 1	6.7e-54	92	49
2	MEME 2	1.6e-26	118	29
3	MEME 3	1.6e-20	12	50
4	MEME 4	6.5e-12	7	50
5	MEME 5	0.00071	6	49
6	MEME 6	0.16	21	21
7	MEME 7	0.00016	114	29
8	MEME 8	0.0002	5	46
9	MEME 9	0.0016	4	48
10	MEME 10	0.44	6	41
11	MEME 11	14	5	38
12	MEME 12	4.4	4	36
13	MEME 13	6.2	13	20
14	MEME 14	8	5	50
15	MEME 15	89	6	37

## Sheet: Tomtom comparison
MEME motifs	Matched motifs of 15 MEME motifs (Tomtom motifs comparison tool)	Chromosome Location of matched motifs	TAIR Computational Description of matched motifs	TAIR Curator Summary
MEME 1	ABI3VP1_tnt.VRN1_col_a_m1 (VRN1	Chr3: 6548127-6552055	AP2/B3-like transcriptional factor family protein;(source:Araport1	Required for vernalization. Essential for the complete repression of FLC in vernalized plants. Required for the methylation of histone H3
MEME 2	ABI3VP1_tnt.VRN1_col_a_m1 (VRN1)	Chr3: 6548127-6552055	AP2/B3-like transcriptional factor family protein;(source:Araport11)	Required for vernalization. Essential for the complete repression of FLC in vernalized plants. Required for the methylation of histone H3
MEME 3	ABI3VP1_tnt.AT5G60130_colamp_a_m1 (AT5G60130)	Chr5: 24211789-24213386	AP2/B3-like transcriptional factor family protein;(source:Araport11)	Not available
MEME 4	ARID_tnt.At3g13350_col_a_d1 (At3g13350)	Chr3: 4335475-4338016	HMG (high mobility group) box protein with ARID/BRIGHT DNA-binding domain-containing protein;(source:Araport11)	Not available
MEME 5	C2C2gata_tnt.GATA16_col_a_m1 (GATA16)	Chr5: 19984626-19985788	GATA transcription factor 16;(source:Araport11)	Encodes a member of the GATA factor family of zinc finger transcription factors.
MEME 6	MYB_tnt.MYB55_col_m1 (MYB55)	Chr4: 715970-717603	myb domain protein 55;(source:Araport11)	Encodes a putative transcription factor (MYB55)
MEME 6 (2)	AP2EREBP_tnt.DREB2_col_a_m1 (DREB2)	Chr5: 1602205-1604112	DRE-binding protein 2A;(source:Araport11)	Encodes a transcription factor that specifically binds to DRE/CRT cis elements (responsive to drought and low-temperature stress). Belongs to the DREB subfamily A-2 of ERF/AP2 transcription factor family (DREB2A). There are eight members in this subfamily including DREB2B. The protein contains one AP2 domain. Overexpression of transcriptional activation domain of DREB2A resulted in significant dr…
MEME 7	C2C2dof_tnt.AT5G66940_col_a_m1 (AT5G66940)	Chr5: 26727819-26728715	Dof-type zinc finger DNA-binding family protein;(source:Araport11)	Encodes a nuclear localized DOF-domain binding transcription factor.
MEME 8	bHLH_tnt.BIM2_col_v3b_m1 (BIM2)	Chr1: 25941629-25944265	BES1-interacting Myc-like protein 2;(source:Araport11)	Encodes BES1-INTERACTING MYC-LIKE 2 (BIM2), a PAR1 (PHYTOCHROME RAPIDLY REGULATED 1)-interacting protein that positively modulates the shade avoidance syndrome in Arabidopsis seedlings.
MEME 9	C2C2gata_tnt.ZML1_colamp_a_m1 (ZML1)	Chr3: 7422026-7424989	ZIM-like 1;(source:Araport11)	member of a novel family of plant-specific GATA-type transcription factors.
MEME 10	HB_tnt.ATHB53_colamp_a_m1 (ATHB53)	Chr5: 26634275-26635885	homeobox 53;(source:Araport11)	Encodes a homeodomain protein. Member of HD-ZIP 1 family, most closely related to HB5. AtHB53 is auxin-inducible and its induction is inhibited by cytokinin, especially in roots therefore may be involved in root development.
MEME 11	BZR_tnt.BZR1_col_a_m1 (BZR1)	Chr1: 28185504-28188075	Brassinosteroid signaling positive regulator (BZR1) family protein;(source:Araport11)	Encodes a positive regulator of the brassinosteroid (BR) signalling pathway that mediates both downstream BR responses and negative feedback regulation of BR biosynthesis. There is evidence for phosphorylation-dependent nucleocytoplasmic shuttling of BZR1. GSK3-like kinases (including BIN2), 14-3-3 proteins, and the phosphatase BSU1 seem to participate in this process. Phosphorylation also appear…
MEME 11 (2)	TCP_tnt.TCP3_col_m1 (TCP3)	Chr1: 19849788-19851725	TEOSINTE BRANCHED 1, cycloidea and PCF transcription factor 3;(source:Araport11)	Encodes a member of a recently identified plant transcription factor family that includes Teosinte branched 1, Cycloidea 1, and proliferating cell nuclear antigen (PCNA) factors, PCF1 and 2. Regulated by miR319. Involved in heterochronic regulation of leaf differentiation.
MEME 12	ARID_tnt.AT1G04880_colamp_a_m1 (AT1G04880)	Chr1: 1375824-1379228	HMG (high mobility group) box protein with ARID/BRIGHT DNA-binding domain-containing protein;(source:Araport11)	Encodes a ARID-HMG DNA-binding protein that functions in pollen tube growth through the regulation of gene expression by interacting with the transcription factors AGL66 and AGL104.
MEME 13	HSF_tnt.HSFB3_col_a_m1 (HSFB3)	Chr2: 17381647-17382851	heat shock transcription factor B3;(source:Araport11)	member of Heat Stress Transcription Factor (Hsf) family
MEME 14 (1)	bZIP_tnt.TGA9_colamp_a_m1 (TGA9)	Chr1: 2621860-2628594	bZIP transcription factor family protein;(source:Araport11)	Not available
MEME 14 (2)	WRKY_tnt.WRKY30_col_a_m1 (WRKY30)	Chr5: 8153115-8154710	WRKY DNA-binding protein 30;(source:Araport11)	member of WRKY Transcription Factor; Group III
MEME 14 (3)	MADS_tnt.AGL42_col_a_m1 (AGL42)	Chr5: 24964646-24968607	AGAMOUS-like 42;(source:Araport11)	Encodes a MADS box transcription factor. Expressed in quiescent center. Involved in floral transition.
MEME 15	ND_tnt.FRS9_colamp_a_m1 (FRS9)	Chr4: 17904532-17906821	FAR1-related sequence 9;(source:Araport11)
