# Supplementary material for: Characterization of WRKY Gene Family in Whole-Genome and Exploration of Flowering Improvement Genes in Chrysanthemum lavandulifolium
Source: Front Plant Sci. 2022 Apr 26;13:861193. doi: 10.3389/fpls.2022.861193 (PMC9087852; doi:10.3389/fpls.2022.861193)
Supplement: Supplementary file 6 [file Table_6.xlsx]

## Sheet: Enriched motifs (SEA)
					Enriched motifs analysis (SEA)
	Database	ID	TAIR Computational Description:	Chromosome location	TAIR Curator Summary:	Alt ID	P-value	E-value	Q-value	TP	FP	Enrichment Ration	Score Threshold
1	ArabidopsisDAPv1	ABI3VP1_tnt.VRN1_col_a_m1	AP2/B3-like transcriptional factor family protein;(source:Araport11)	Chr3: 6548127-6552055	Required for vernalization. Essential for the complete repression of FLC in vernalized plants. Required for the methylation of histone H3	VRN1	9.04e-09	7.89e-06	4.66e-06	52 / 125 (41.6%)	9 / 125 (7.2%)	5.3	1.71
2	ArabidopsisDAPv1	C2H2_tnt.TF3A_col_a_m1	transcription factor IIIA;(source:Araport11)	Chr1: 27115016-27117509	Encodes a transcriptional factor TFIIIA required for transcription of 5S rRNA gene. 5S rRNA is the smallest constituent of the ribosome. Work on one of the gene models AT1G72050.2 showed that it encodes a protein with nine Cys(2)-His(2)-type zinc fingers, a characteristic feature of TFIIIA proteins. AT1G72050.2 also contains a 23 amino acid spacer between fingers 1 and 2, a 66 amino acid spacer b…	TF3A	2.84e-06	0.00247	0.000731	61 / 125 (48.8%)	20 / 125 (16.0%)	2.95	9.2
3	ArabidopsisDAPv1	AP2EREBP_tnt.ESE1_colamp_a_m1	Integrase-type DNA-binding superfamily protein;(source:Araport11)	Chr3: 8287942-8288602	encodes a member of the ERF (ethylene response factor) subfamily B-3 of ERF/AP2 transcription factor family. The protein contains one AP2 domain. There are 18 members in this subfamily including ATERF-1, ATERF-2, AND ATERF-5	ESE1	1.89e-05	0.0164	0.00324	58 / 125 (46.4%)	21 / 125 (16.8%)	2.68	4.01
4	ArabidopsisDAPv1	AP2EREBP_tnt.At5g65130_col_a_m1	Integrase-type DNA-binding superfamily protein;(source:Araport11)	Chr5: 26017185-26018349	encodes a member of the DREB subfamily A-6 of ERF/AP2 transcription factor family. The protein contains one AP2 domain. There are 8 members in this subfamily including RAP2.4.	At5g65130	5.87e-05	0.0512	0.00699	47 / 125 (37.6%)	16 / 125 (12.8%)	2.82	8.82
5	ArabidopsisDAPv1	HMG_tnt.3XHMGBOX1_col_a_m1	HMG (high mobility group) box protein;(source:Araport11)	Chr4: 6760278-6763499	Encodes a protein containing three copies of the HMG (high mobility group)-box domain. The two Arabidopsis 3xHMG-box proteins are: AT4G11080 (3xHMG-box1) and AT4G23800 (3xHMG-box2). Interacts with mitotic and meiotic chromosomes.	3XHMGBOX1	7.88e-05	0.0687	0.00699	62 / 125 (49.6%)	26 / 125 (20.8%)	2.33	10.01
6	ArabidopsisDAPv1	AP2EREBP_tnt.ERF7_col_a_m1	ethylene response factor 7;(source:Araport11)	Chr3: 7084727-7086894	Encodes a member of the ERF (ethylene response factor) subfamily B-1 of ERF/AP2 transcription factor family (ATERF-7). The protein contains one AP2 domain. Phosphorylated by PKS3 in vitro. Involved in ABA-mediated responses. Acts as a repressor of GCC box–mediated transcription together with AtSin3 and HDA19.	ERF7	8.3e-05	0.0724	0.00699	78 / 125 (62.4%)	37 / 125 (29.6%)	2.08	6.99
7	ArabidopsisDAPv1	AP2EREBP_tnt.ERF73_colamp_a_m1	Integrase-type DNA-binding superfamily protein;(source:Araport11)	Chr1: 27241696-27242968	Encodes a member of the ERF (ethylene response factor) subfamily B-2 of ERF/AP2 transcription factor family. The protein contains one AP2 domain. There are 5 members in this subfamily including RAP2.2 AND RAP2.12.	ERF73	9.5e-05	0.0828	0.00699	79 / 125 (63.2%)	38 / 125 (30.4%)	2.05	1.48
8	ArabidopsisDAPv1	AP2EREBP_tnt.CEJ1_col_a_m1	cooperatively regulated by ethylene and jasmonate 1;(source:Araport11)	Chr3: 18634546-18635514	Encodes a member of the DREB subfamily A-5 of ERF/AP2 transcription factor family. The protein contains one AP2 domain. Involved in defense and freezing stress responses. There are 16 members in this subfamily including RAP2.1, RAP2.9 and RAP2.10. The mRNA is cell-to-cell mobile.	CEJ1	0.000112	0.0973	0.00718	64 / 125 (51.2%)	28 / 125 (22.4%)	2.24	8.59
9	ArabidopsisDAPv1	AP2EREBP_tnt.At5g18450_col_a_m1	Integrase-type DNA-binding superfamily protein;(source:Araport11)	Chr5: 6116024-6117041	encodes a member of the DREB subfamily A-2 of ERF/AP2 transcription factor family. The protein contains one AP2 domain. There are eight members in this subfamily including DREB2A AND DREB2B that are involved in response to drought.	At5g18450	0.000152	0.132	0.0087	51 / 125 (40.8%)	20 / 125 (16.0%)	2.48	9.27
10	ArabidopsisDAPv1	WRKY_tnt.WRKY50_col_a_m1	WRKY DNA-binding protein 50;(source:Araport11)	Chr5: 9146879-9148391	member of WRKY Transcription Factor; Group II-c. Involved in jasmonic acid inducible defense responses.	WRKY50	0.000178	0.155	0.00917	41 / 125 (32.8%)	14 / 125 (11.2%)	2.8	11.88
11	ArabidopsisDAPv1	AP2EREBP_tnt.At1g75490_col_a_m1	Integrase-type DNA-binding superfamily protein;(source:Araport11)	Chr1: 28335502-28336990	encodes a member of the DREB subfamily A-2 of ERF/AP2 transcription factor family. The protein contains one AP2 domain. There are eight members in this subfamily including DREB2A AND DREB2B that are involved in response to drought.	At1g75490	0.000211	0.184	0.00989	75 / 125 (60.0%)	37 / 125 (29.6%)	2	7.67
12	ArabidopsisDAPv1	C2C2gata_tnt.ZML1_col_a_m1	ZIM-like 1;(source:Araport11)	Chr3: 7422026-7424989	member of a novel family of plant-specific GATA-type transcription factors.	ZML1	0.000244	0.213	0.0105	20 / 125 (16.0%)	3 / 125 (2.4%)	5.25	9.61
13	ArabidopsisDAPv1	C2H2_tnt.At3g60580_col_a_m1	C2H2-like zinc finger protein;(source:Araport11)	Chr3: 22393823-22395244	C2H2-like zinc finger protein	At3g60580	0.000386	0.336	0.0153	73 / 125 (58.4%)	37 / 125 (29.6%)	1.95	10.56
14	ArabidopsisDAPv1	bHLH_tnt.bHLH104_col_b_m1	basic helix-loop-helix (bHLH) DNA-binding superfamily protein;(source:Araport11)	Chr4: 8299397-8301667	Basic helix loop helix transcription factor involved in stress mediated signaling during germination.	bHLH104	0.00045	0.392	0.0157	45 / 125 (36.0%)	18 / 125 (14.4%)	2.42	8.48
15	ArabidopsisDAPv1	ND_tnt.FRS9_col_a_m1	FAR1-related sequence 9;(source:Araport11)	Chr4: 17904532-17906821	Not available	FRS9	0.000458	0.4	0.0157	48 / 125 (38.4%)	20 / 125 (16.0%)	2.33	3.45
16	ArabidopsisDAPv1	AP2EREBP_tnt.ERF2_colamp_a_m1	AP2EREBP_tnt.ERF2_colamp_a_m1	Chr5: 19171643-19172956	Encodes a member of the ERF (ethylene response factor) subfamily B-3 of ERF/AP2 transcription factor family (ATERF-2). The protein contains one AP2 domain. Functions as activator of GCC box–dependent transcription. Positive regulator of JA-responsive defense genes and resistance to F. oxysporum and enhances JA inhibition of root elongation.	ERF2	0.000577	0.503	0.0176	73 / 125 (58.4%)	38 / 125 (30.4%)	1.9	4.18
17	ArabidopsisDAPv1	AP2EREBP_tnt.ERF104_col_a_m1	ethylene response factor 104;(source:Araport11)	Chr5: 24766344-24767732	encodes a member of the ERF (ethylene response factor) subfamily B-3 of ERF/AP2 transcription factor family. The protein contains one AP2 domain. There are 18 members in this subfamily including ATERF-1, ATERF-2, AND ATERF-5. Involved in regulating root architecture.	ERF104	0.000622	0.542	0.0176	70 / 125 (56.0%)	36 / 125 (28.8%)	1.92	5.1
18	ArabidopsisDAPv1	BBRBPC_tnt.BPC1_col_a_m1	basic pentacysteine1;(source:Araport11)	Chr2: 427114-428900	BASIC PENTACYSTEINE1 (BPC1) is a regulator of the homeotic Arabidopsis thaliana gene SEEDSTICK (STK), which controls ovule identity. BPC1 induces conformational changes by cooperative binding to purine-rich elements present in the STK regulatory sequence. STK is upregulated in bpc1 mutant.Along with BPC2, BPC1 binds to the promoter of and represses GALS1 thereby reducing beta 1,4- galactan accumu…	BPC1	0.000703	0.613	0.0176	36 / 125 (28.8%)	13 / 125 (10.4%)	2.64	2.13
19	ArabidopsisDAPv1	AP2EREBP_tnt.ERF73_col_a_m1	Integrase-type DNA-binding superfamily protein;(source:Araport11)	Chr1: 27241696-27242968	Encodes a member of the ERF (ethylene response factor) subfamily B-2 of ERF/AP2 transcription factor family. The protein contains one AP2 domain. There are 5 members in this subfamily including RAP2.2 AND RAP2.12.	ERF73	0.000711	0.62	0.0176	87 / 125 (69.6%)	49 / 125 (39.2%)	1.76	2.2
20	ArabidopsisDAPv1	MYBrelated_tnt.AT1G72740_colamp_a_m1	Homeodomain-like/winged-helix DNA-binding family protein;(source:Araport11)	Chr1: 27380260-27382924	Single Myb Histone (SMH) gene family member. Contains terminal acidic SANT domain.	AT1G72740	0.000746	0.65	0.0176	18 / 125 (14.4%)	3 / 125 (2.4%)	4.75	15.17
21	ArabidopsisDAPv1	AP2EREBP_tnt.SHN3_col_a_m1	Integrase-type DNA-binding superfamily protein;(source:Araport11)	Chr5: 3564824-3566260	Encodes a member of the ERF (ethylene response factor) subfamily B-6 of ERF/AP2 transcription factor family. The protein contains one AP2 domain. There are 12 members in this subfamily including RAP2.11.	SHN3	0.000758	0.661	0.0176	92 / 125 (73.6%)	53 / 125 (42.4%)	1.72	1.47
22	ArabidopsisDAPv1	mTERF_tnt.AT5G23930_col_a_m1	Mitochondrial transcription termination factor family protein;(source:Araport11)	Chr5: 8074441-8076193	Not available	AT5G23930	0.000781	0.681	0.0176	84 / 125 (67.2%)	47 / 125 (37.6%)	1.77	5.24
23	ArabidopsisDAPv1	HB_tnt.ATHB15_col_a_m1	Homeobox-leucine zipper family protein / lipid-binding START domain-containing protein;(source:Araport11)	19409688-19414764	Member of the class III HD-ZIP protein family. Contains homeodomain and leucine zipper domain. Critical for vascular development and negatively regulates vascular cell differentiation.	ATHB15	0.000785	0.684	0.0176	80 / 125 (64.0%)	44 / 125 (35.2%)	1.8	8.52
24	ArabidopsisDAPv1	AP2EREBP_tnt.ERF3_colamp_a_m1	ERF family protein 38;(source:Araport11)	Chr2: 15005064-15006034	encodes a member of the DREB subfamily A-4 of ERF/AP2 transcription factor family. The protein contains one AP2 domain. There are 17 members in this subfamily including TINY. Thought to be involved in secondary cell wall metabolism.	ERF3	0.000897	0.782	0.0186	66 / 125 (52.8%)	34 / 125 (27.2%)	1.91	5.75
25	ArabidopsisDAPv1	AP2EREBP_tnt.LEP_col_a_m1	Integrase-type DNA-binding superfamily protein;(source:Araport11)	Chr5: 4482128-4483247	Encodes a member of the ERF (ethylene response factor) subfamily B-1 of ERF/AP2 transcription factor family (LEAFY PETIOLE). The protein contains one AP2 domain. There are 15 members in this subfamily including ATERF-3, ATERF-4, ATERF-7, and LEAFY PETIOLE. Acts as a positive regulator of gibberellic acid-induced germination.	LEP	0.000904	0.788	0.0186	90 / 125 (72.0%)	52 / 125 (41.6%)	1.72	4.14
26	ArabidopsisDAPv1	HMG_tnt.3XHMGBOX1_colamp_a_m1	HMG (high mobility group) box protein;(source:Araport11)	Chr4: 6760278-6763499	Encodes a protein containing three copies of the HMG (high mobility group)-box domain. The two Arabidopsis 3xHMG-box proteins are: AT4G11080 (3xHMG-box1) and AT4G23800 (3xHMG-box2). Interacts with mitotic and meiotic chromosomes.	3XHMGBOX1	0.000941	0.82	0.0186	27 / 125 (21.6%)	8 / 125 (6.4%)	3.11	11.98
27	ArabidopsisDAPv1	BBRBPC_tnt.BPC6_col_a_m1	basic pentacysteine 6;(source:Araport11)	Chr5: 17000259-17002607	Encodes a member of the BASIC PENTACYSTEINE (BPC) proteins. BPC proteins are plant-specific transcription factors present throughout land plants. BPC transcription factor family is integral for a wide range of processes that support normal growth and development.	BPC6	0.000977	0.852	0.0186	10 / 125 (8.0%)	0 / 125 (0.0%)	11	12.23
28	ArabidopsisDAPv1	AP2EREBP_tnt.PUCHI_colamp_a_m1	Integrase-type DNA-binding superfamily protein;(source:Araport11)	Chr5: 6164526-6166040	Encodes PUCHI, a member of the ERF (ethylene response factor) subfamily B-1 of ERF/AP2 transcription factor family. The protein contains one AP2 domain. There are 15 members in this subfamily including ATERF-3, ATERF-4, ATERF-7, and leafy petiole. PUCHI is required for morphogenesis in the early lateral root primordium of Arabidopsis. Expressed in early floral meristem (stage 1 to 2). Required fo…	PUCHI	0.00116	1.01	0.0214	98 / 125 (78.4%)	59 / 125 (47.2%)	1.65	1.18
29	ArabidopsisDAPv1	AP2EREBP_tnt.AT3G57600_col_a_m1	Integrase-type DNA-binding superfamily protein;(source:Araport11)	Chr3: 21332774-21333918	encodes a member of the DREB subfamily A-2 of ERF/AP2 transcription factor family. The protein contains one AP2 domain. There are eight members in this subfamily including DREB2A AND DREB2B that are involved in response to drought.	AT3G57600	0.00128	1.12	0.0215	28 / 125 (22.4%)	9 / 125 (7.2%)	2.9	10.62
30	ArabidopsisDAPv1	C2C2dof_tnt.AT1G47655_colamp_a_m1	Dof-type zinc finger DNA-binding family protein;(source:Araport11)	Chr1: 17525342-17526308	Not available	AT1G47655	0.0013	1.14	0.0215	36 / 125 (28.8%)	14 / 125 (11.2%)	2.47	11.78
31	ArabidopsisDAPv1	AP2EREBP_tnt.ERF2_col_a_m1	ethylene responsive element binding factor 2;(source:Araport11)	Chr5: 19171643-19172956	Encodes a member of the ERF (ethylene response factor) subfamily B-3 of ERF/AP2 transcription factor family (ATERF-2). The protein contains one AP2 domain. Functions as activator of GCC box–dependent transcription. Positive regulator of JA-responsive defense genes and resistance to F. oxysporum and enhances JA inhibition of root elongation.	ERF2	0.00133	1.16	0.0215	78 / 125 (62.4%)	44 / 125 (35.2%)	1.76	4.56
32	ArabidopsisDAPv1	AP2EREBP_tnt.ERF5_col_a_m1	ethylene responsive element binding factor 5;(source:Araport11)	Chr5: 19179881-19181182	encodes a member of the ERF (ethylene response factor) subfamily B-3 of ERF/AP2 transcription factor family (ATERF-5). The protein contains one AP2 domain. There are 18 members in this subfamily including ATERF-1, ATERF-2, AND ATERF-5. The mRNA is cell-to-cell mobile.	ERF5	0.00134	1.17	0.0215	42 / 125 (33.6%)	18 / 125 (14.4%)	2.26	8.28
33	ArabidopsisDAPv1	AP2EREBP_tnt.ERF1_col_a_m1	ethylene-responsive element binding factor 15;(source:Araport11)	Chr2: 13306431-13307572	encodes a member of the ERF (ethylene response factor) subfamily B-3 of ERF/AP2 transcription factor family. The protein contains one AP2 domain. There are 18 members in this subfamily including ATERF-1, ATERF-2, AND ATERF-5.	ERF1	0.00145	1.26	0.0216	31 / 125 (24.8%)	11 / 125 (8.8%)	2.67	5.03
34	ArabidopsisDAPv1	AP2EREBP_tnt.ERF6_col_m1	ethylene responsive element binding factor 6;(source:Araport11)	Chr4: 9752824-9754161	Encodes a member of the ERF (ethylene response factor) subfamily B-3 of ERF/AP2 transcription factor family (ATERF-6). The protein contains one AP2 domain. There are 18 members in this subfamily including ATERF-1, ATERF-2, AND ATERF-5. It is involved in the response to reactive oxygen species and light stress. Involved in regulating root architecture and the response to cold stress.	ERF6	0.00145	1.26	0.0216	31 / 125 (24.8%)	11 / 125 (8.8%)	2.67	5.19
35	ArabidopsisDAPv1	AP2EREBP_tnt.RAP211_col_a_m1	No matching records found	No matching records found	No matching records found	RAP211	0.00147	1.28	0.0216	26 / 125 (20.8%)	8 / 125 (6.4%)	3	10.89
36	ArabidopsisDAPv1	LOBAS2_tnt.LOB_col_a_m1	LOB domain-containing protein 2;(source:Araport11)	Chr1: 1920307-1920949	Not available	LOB	0.0016	1.39	0.0228	37 / 125 (29.6%)	15 / 125 (12.0%)	2.38	8.14
37	ArabidopsisDAPv1	C2C2dof_tnt.At4g38000_col_a_m1	DNA binding with one finger 4.7;(source:Araport11)	Chr4: 17858351-17859325	Not available	At4g38000	0.00176	1.53	0.0245	73 / 125 (58.4%)	41 / 125 (32.8%)	1.76	10.47
38	ArabidopsisDAPv1	C2H2_tnt.AT5G22990_col_a_m1	C2H2-like zinc finger protein;(source:Araport11)	Chr5: 7691494-7692468	Member of a small family of zinc finger containing putative transcription factors.Similar to GAZ.	AT5G22990	0.00192	1.68	0.0254	38 / 125 (30.4%)	16 / 125 (12.8%)	2.29	11.02
39	ArabidopsisDAPv1	WRKY_tnt.WRKY24_col_a_m1	WRKY DNA-binding protein 24;(source:Araport11)	Chr5: 16624157-16625977	member of WRKY Transcription Factor; Group II-c	WRKY24	0.00192	1.68	0.0254	38 / 125 (30.4%)	16 / 125 (12.8%)	2.29	11.67
40	ArabidopsisDAPv1	AP2EREBP_tnt.ERF10_col_a_m1	Integrase-type DNA-binding superfamily protein;(source:Araport11)	Chr5: 20800473-20801437	encodes a member of the ERF (ethylene response factor) subfamily B-3 of ERF/AP2 transcription factor family. The protein contains one AP2 domain. There are 18 members in this subfamily including ATERF-1, ATERF-2, AND ATERF-5. Involved in regulating root architecture and the response to cold stress.	ERF10	0.00225	1.96	0.0289	85 / 125 (68.0%)	51 / 125 (40.8%)	1.65	4.48
41	ArabidopsisDAPv1	AP2EREBP_tnt.At4g28140_colamp_a_m1	Integrase-type DNA-binding superfamily protein;(source:Araport11)	Chr4: 13974493-13975919	encodes a member of the DREB subfamily A-6 of ERF/AP2 transcription factor family. The protein contains one AP2 domain. There are 8 members in this subfamily including RAP2.4. Regulated by heat shock.	At4g28140	0.0025	2.18	0.0306	82 / 125 (65.6%)	49 / 125 (39.2%)	1.66	7.08
42	ArabidopsisDAPv1	AP2EREBP_tnt.ERF3_col_a_m1	ethylene responsive element binding factor 3;(source:Araport11)	Chr1: 18756972-18758708	encodes a member of the ERF (ethylene response factor) subfamily B-1 of ERF/AP2 transcription factor family (ATERF-3). The protein contains one AP2 domain. There are 15 members in this subfamily including ATERF-3, ATERF-4, ATERF-7, and leafy petiole.	ERF3	0.0025	2.18	0.0306	82 / 125 (65.6%)	49 / 125 (39.2%)	1.66	5.23
43	ArabidopsisDAPv1	AP2EREBP_tnt.ERF38_col_a_m1	ERF family protein 38;(source:Araport11)	Chr2: 15005064-15006034	encodes a member of the DREB subfamily A-4 of ERF/AP2 transcription factor family. The protein contains one AP2 domain. There are 17 members in this subfamily including TINY. Thought to be involved in secondary cell wall metabolism.	ERF38	0.0027	2.36	0.0313	31 / 125 (24.8%)	12 / 125 (9.6%)	2.46	10.61
44	ArabidopsisDAPv1	AP2EREBP_tnt.CRF4_col_a_m1	cytokinin response factor 4;(source:Araport11)	Chr4: 13909542-13910995	Encodes a member of the ERF (ethylene response factor) subfamily B-5 of ERF/AP2 transcription factor family. The protein contains one AP2 domain. There are 7 members in this subfamily. CRF proteins relocalize to the nucleus in response to cytokinin.	CRF4	0.00272	2.37	0.0313	88 / 125 (70.4%)	54 / 125 (43.2%)	1.62	2.75
45	ArabidopsisDAPv1	AP2EREBP_tnt.ESE3_col_a_m1	Integrase-type DNA-binding superfamily protein;(source:Araport11)	Chr5: 8706745-8707885	encodes a member of the ERF (ethylene response factor) subfamily B-6 of ERF/AP2 transcription factor family. The protein contains one AP2 domain. There are 12 members in this subfamily including RAP2.11.	ESE3	0.00273	2.38	0.0313	70 / 125 (56.0%)	40 / 125 (32.0%)	1.73	6.41
46	ArabidopsisDAPv1	BBRBPC_tnt.BPC1_colamp_a_m1	basic pentacysteine1;(source:Araport11)	Chr2: 427114-428900	BASIC PENTACYSTEINE1 (BPC1) is a regulator of the homeotic Arabidopsis thaliana gene SEEDSTICK (STK), which controls ovule identity. BPC1 induces conformational changes by cooperative binding to purine-rich elements present in the STK regulatory sequence. STK is upregulated in bpc1 mutant.Along with BPC2, BPC1 binds to the promoter of and represses GALS1 thereby reducing beta 1,4- galactan accumu…	BPC1	0.00303	2.64	0.0339	55 / 125 (44.0%)	29 / 125 (23.2%)	1.87	5.6
47	ArabidopsisDAPv1	WRKY_tnt.WRKY17_colamp_a_m1	WRKY DNA-binding protein 17;(source:Araport11)	Chr2: 10437353-10439469	member of WRKY Transcription Factor; Group II-d; negative regulator of basal resistance to Pseudomonas syringae.	WRKY17	0.00331	2.88	0.0356	35 / 125 (28.0%)	15 / 125 (12.0%)	2.25	9.24
48	ArabidopsisDAPv1	C2C2gata_tnt.GATA15_col_b_m1	GATA transcription factor 15;(source:Araport11)	Chr3: 2126312-2127467	Encodes a member of the GATA factor family of zinc finger transcription factors.	GATA15	0.00333	2.9	0.0356	64 / 125 (51.2%)	36 / 125 (28.8%)	1.76	6.11
49	ArabidopsisDAPv1	C2C2dof_tnt.OBP3_colamp_a_m1	OBF-binding protein 3;(source:Araport11)	Chr3: 20527063-20529331	Encodes a nuclear localized Dof domain containing transcription factor expressed primarily in roots. Responsive to salicylic acid. Transgenic overexpressors have yellow leaves and short, defective roots.	OBP3	0.00338	2.95	0.0356	82 / 125 (65.6%)	50 / 125 (40.0%)	1.63	10.35
50	ArabidopsisDAPv1	WRKY_tnt.WRKY45_col_a_m1	WRKY DNA-binding protein 45;(source:Araport11)	Chr3: 325952-327412	member of WRKY Transcription Factor; Group I	WRKY45	0.0035	3.06	0.0358	24 / 125 (19.2%)	8 / 125 (6.4%)	2.78	12.83
51	ArabidopsisDAPv1	C2C2gata_tnt.ZML2_col_a_m1	ZIM-LIKE 2;(source:Araport11)	Chr1: 19132221-19135630	member of a novel family of plant-specific GATA-type transcription factors	ZML2	0.0036	3.14	0.0358	17 / 125 (13.6%)	4 / 125 (3.2%)	3.6	10.56
52	ArabidopsisDAPv1	AP2EREBP_tnt.At1g22810_colamp_a_m1	Integrase-type DNA-binding superfamily protein;(source:Araport11)	Chr1: 8074231-8075037	encodes a member of the DREB subfamily A-5 of ERF/AP2 transcription factor family. The protein contains one AP2 domain. There are 16 members in this subfamily including RAP2.1, RAP2.9 and RAP2.10. Overexpression leands to delayed senescence and delayed flowering. Negatively regulates plant resistance to P. parasitica by suppressing PAMP-triggered immunity.	At1g22810	0.00361	3.15	0.0358	65 / 125 (52.0%)	37 / 125 (29.6%)	1.74	7.03
53	ArabidopsisDAPv1	WRKY_tnt.WRKY6_colamp_a_m1	WRKY DNA-binding protein 65;(source:Araport11)	Chr1: 10236337-10237990	member of WRKY Transcription Factor; Group II-e The mRNA is cell-to-cell mobile.	WRKY6	0.00398	3.47	0.0374	33 / 125 (26.4%)	14 / 125 (11.2%)	2.27	12.4
54	ArabidopsisDAPv1	WRKY_tnt.WRKY8_colamp_a_m1	WRKY DNA-binding protein 8;(source:Araport11)	Chr5: 18801164-18804056	member of WRKY Transcription Factor; Group II-c	WRKY8	0.00398	3.47	0.0374	33 / 125 (26.4%)	14 / 125 (11.2%)	2.27	9.66
55	ArabidopsisDAPv1	AP2EREBP_tnt.At4g31060_col_a_m1	Integrase-type DNA-binding superfamily protein;(source:Araport11)	Chr4: 15116148-15117756	encodes a member of the DREB subfamily A-5 of ERF/AP2 transcription factor family. The protein contains one AP2 domain. There are 15 members in this subfamily including RAP2.1, RAP2.9 and RAP2.10. A maternally expressed imprinted gene.	At4g31060	0.00403	3.52	0.0374	58 / 125 (46.4%)	32 / 125 (25.6%)	1.79	7.58
56	ArabidopsisDAPv1	C2H2_tnt.STOP1_colamp_a_m1	C2H2 and C2HC zinc fingers superfamily protein;(source:Araport11)	Chr1: 12550339-12552629	Encodes a putative nuclear Cys(2)His(2)-type zinc finger protein involved in H+ and Al3+ rhizotoxicity. In mutants exposed to aluminum stress, there is no induction of AtALMT1, an malate transporter known to be involved in the mediation of aluminum toxicity. Cell wall of the mutant is unstable in low pH medium (pH 4.5) in low Ca solution. This would mediate Ca-alleviation of low pH stress through…	STOP1	0.00407	3.55	0.0374	22 / 125 (17.6%)	7 / 125 (5.6%)	2.88	12.39
57	ArabidopsisDAPv1	WRKY_tnt.WRKY17_col_a_m1	WRKY DNA-binding protein 17;(source:Araport11)	Chr2: 10437353-10439469	member of WRKY Transcription Factor; Group II-d; negative regulator of basal resistance to Pseudomonas syringae.	WRKY17	0.00429	3.74	0.0384	47 / 125 (37.6%)	24 / 125 (19.2%)	1.92	10.08
58	ArabidopsisDAPv1	AP2EREBP_tnt.DEAR3_colamp_a_m1	DREB and EAR motif protein 3;(source:Araport11)	Chr2: 9937792-9938997	encodes a member of the DREB subfamily A-5 of ERF/AP2 transcription factor family. The protein contains one AP2 domain. There are 16 members in this subfamily including RAP2.1, RAP2.9 and RAP2.10.	DEAR3	0.00433	3.77	0.0384	40 / 125 (32.0%)	19 / 125 (15.2%)	2.05	7.04
59	ArabidopsisDAPv1	AP2EREBP_tnt.CRF4_colamp_a_m1	cytokinin response factor 4;(source:Araport11)	Chr4: 13909542-13910995	Encodes a member of the ERF (ethylene response factor) subfamily B-5 of ERF/AP2 transcription factor family. The protein contains one AP2 domain. There are 7 members in this subfamily. CRF proteins relocalize to the nucleus in response to cytokinin.	CRF4	0.00471	4.1	0.0411	34 / 125 (27.2%)	15 / 125 (12.0%)	2.19	8.19
60	ArabidopsisDAPv1	AP2EREBP_tnt.DEAR2_col_a_m1	DREB and EAR motif protein 2;(source:Araport11)	Chr5: 26808876-26810116	encodes a member of the DREB subfamily A-5 of ERF/AP2 transcription factor family. The protein contains one AP2 domain. There are 16 members in this subfamily including RAP2.1, RAP2.9 and RAP2.10.	DEAR2	0.00522	4.55	0.0438	70 / 125 (56.0%)	42 / 125 (33.6%)	1.65	7.63
61	ArabidopsisDAPv1	AP2EREBP_tnt.DEAR5_col_a_m1	related to AP2 9;(source:Araport11)	Chr4: 4073717-4074735	encodes a member of the DREB subfamily A-5 of ERF/AP2 transcription factor family (RAP2.9). The protein contains one AP2 domain. There are 16 members in this subfamily including RAP2.1 and RAP2.10.	DEAR5	0.00524	4.57	0.0438	38 / 125 (30.4%)	18 / 125 (14.4%)	2.05	8.67
62	ArabidopsisDAPv1	AP2EREBP_tnt.DEAR2_colamp_a_m1	DREB and EAR motif protein 2;(source:Araport11)	Chr5: 26808876-26810116	encodes a member of the DREB subfamily A-5 of ERF/AP2 transcription factor family. The protein contains one AP2 domain. There are 16 members in this subfamily including RAP2.1, RAP2.9 and RAP2.10.	DEAR2	0.00528	4.61	0.0438	57 / 125 (45.6%)	32 / 125 (25.6%)	1.76	9.27
63	ArabidopsisDAPv1	AP2EREBP_tnt.ERF9_col_a_m1	erf domain protein 9;(source:Araport11)	Chr5: 17806397-17807541	encodes a member of the ERF (ethylene response factor) subfamily B-1 of ERF/AP2 transcription factor family (ATERF-9). The protein contains one AP2 domain. There are 15 members in this subfamily including ATERF-3, ATERF-4, ATERF-7, and leafy petiole.	ERF9	0.00535	4.67	0.0438	101 / 125 (80.8%)	67 / 125 (53.6%)	1.5	3.31
64	ArabidopsisDAPv1	AP2EREBP_tnt.ERF5_colamp_a_m1	ethylene responsive element binding factor 5;(source:Araport11)	Chr5: 19179881-19181182	encodes a member of the ERF (ethylene response factor) subfamily B-3 of ERF/AP2 transcription factor family (ATERF-5). The protein contains one AP2 domain. There are 18 members in this subfamily including ATERF-1, ATERF-2, AND ATERF-5. The mRNA is cell-to-cell mobile.	ERF5	0.00558	4.86	0.0444	91 / 125 (72.8%)	59 / 125 (47.2%)	1.53	0.96
65	ArabidopsisDAPv1	G2like_tnt.At1g68670_colamp_a_d1	myb-like transcription factor family protein;(source:Araport11)	Chr1: 25781801-25784118	HHO2 is a HRS1 homolog. Nitrate-inducible expression. Also induced in roots by low Pi and is likely involved in maintaining phosphate homeostasis. It is target of PHR1.Both HHO2 and HRS1 are involved in Ni cross regulation of Pi signaling. They function as transcriptional repressors of SPX1, SPX2, and SPX4 as part of a cascade to regulate nitrogen and phosphorus balance. Transcriptional repressor…	At1g68670	0.00567	4.95	0.0444	26 / 125 (20.8%)	10 / 125 (8.0%)	2.45	12.41
66	ArabidopsisDAPv1	WRKY_tnt.WRKY43_colamp_a_m1	WRKY DNA-binding protein 43;(source:Araport11)	Chr2: 18957212-18957925	member of WRKY Transcription Factor; Group II-c	WRKY43	0.00568	4.96	0.0444	32 / 125 (25.6%)	14 / 125 (11.2%)	2.2	12.12
67	ArabidopsisDAPv1	MYBrelated_tnt.TBP3_colamp_a_m1	Homeodomain-like/winged-helix DNA-binding family protein;(source:Araport11)	Chr5: 26955568-26957774	Encodes a telomeric DNA binding protein and Single Myb Histone (SMH) gene family member. In vitro, the protein preferentially binds double-stranded telomeric repeats, but it can also bind to the single G-rich telomeric strand.	TBP3	0.00586	5.11	0.0451	10 / 125 (8.0%)	1 / 125 (0.8%)	5.5	16.21
68	ArabidopsisDAPv1	AP2EREBP_tnt.ERF115_col_a_m1	Integrase-type DNA-binding superfamily protein;(source:Araport11)	Chr5: 2305551-2306837	encodes a member of the ERF (ethylene response factor) subfamily B-4 of ERF/AP2 transcription factor family. The protein contains one AP2 domain. There are 7 members in this subfamily. Cytokinin production induced by jasmonate represses adventitious rooting.	ERF115	0.00624	5.45	0.0473	88 / 125 (70.4%)	57 / 125 (45.6%)	1.53	5.4
69	ArabidopsisDAPv1	C2C2gata_tnt.GATA20_col_a_m1	GATA transcription factor 20;(source:Araport11)	Chr2: 7982556-7984126	Encodes a member of the GATA factor family of zinc finger transcription factors.	GATA20	0.00677	5.91	0.0505	24 / 125 (19.2%)	9 / 125 (7.2%)	2.5	12.13
70	ArabidopsisDAPv1	bZIP_tnt.bZIP16_col_v3a_m1	basic region/leucine zipper transcription factor 16;(source:Araport11)	Chr2: 14922836-14926609	Encodes a G group bZIP transcription factor family member that can bind cis elements with an ACGT core, such as G-box, Hex, C-box and As-1. The protein is localized in the nucleus and can homodimerize and can heterodimerize with other G group members.	bZIP16	0.00687	5.99	0.0505	30 / 125 (24.0%)	13 / 125 (10.4%)	2.21	8.34
71	ArabidopsisDAPv1	AP2EREBP_tnt.RAP21_colamp_a_m1	related to AP2 12;(source:Araport11)	Chr1: 20134844-20137013	Encodes a member of the ERF (ethylene response factor) subfamily B-2 of ERF/AP2 transcription factor family (RAP2.12). The protein contains one AP2 domain. There are 5 members in this subfamily including RAP2.2 AND RAP2.12. Involved in oxygen sensing. It plays a key role in controlling root bending in response to hypoxia.	RAP21	0.00721	6.29	0.0511	61 / 125 (48.8%)	36 / 125 (28.8%)	1.68	8.26
72	ArabidopsisDAPv1	AP2EREBP_tnt.RAP26_col_a_m1	No matching records found	No matching records found	No matching records found	RAP26	0.00721	6.29	0.0511	61 / 125 (48.8%)	36 / 125 (28.8%)	1.68	6.03
73	ArabidopsisDAPv1	AP2EREBP_tnt.CEJ1_colamp_a_m1	cooperatively regulated by ethylene and jasmonate 1;(source:Araport11)	Chr3: 18634546-18635514	Encodes a member of the DREB subfamily A-5 of ERF/AP2 transcription factor family. The protein contains one AP2 domain. Involved in defense and freezing stress responses. There are 16 members in this subfamily including RAP2.1, RAP2.9 and RAP2.10. The mRNA is cell-to-cell mobile.	CEJ1	0.00724	6.31	0.0511	37 / 125 (29.6%)	18 / 125 (14.4%)	2	9.39
74	ArabidopsisDAPv1	MYBrelated_tnt.AT1G72740_col_a_m1	Homeodomain-like/winged-helix DNA-binding family protein;(source:Araport11)	Chr1: 27380260-27382924	Single Myb Histone (SMH) gene family member. Contains terminal acidic SANT domain.	AT1G72740	0.00745	6.49	0.0512	57 / 125 (45.6%)	33 / 125 (26.4%)	1.71	7.19
75	ArabidopsisDAPv1	bZIP_tnt.GBF3_colamp_m1	G-box binding factor 3;(source:Araport11)	Chr2: 19000180-19003403	encodes a bZIP G-box binding protein whose expression is induced by ABA. It has been shown to bind to Adh that contains the G-box and is induced by cold and water deprivation. GBF3 has been shown to be expressed mostly in the root and dark-grown leaves. GBF3 can act as homodimers and as heterodimers with GFB1, GBF2 and GBF4. In addition, GBF3¡¯s DNA binding activity is enhanced by GIP1, GPRI1 and…	GBF3	0.00745	6.49	0.0512	57 / 125 (45.6%)	33 / 125 (26.4%)	1.71	9.75
76	ArabidopsisDAPv1	AP2EREBP_tnt.ERF11_col_b_m1	ERF domain protein 11;(source:Araport11)	Chr1: 9955774-9956980	encodes a member of the ERF (ethylene response factor) subfamily B-1 of ERF/AP2 transcription factor family. The protein contains one AP2 domain. There are 15 members in this subfamily including ATERF-3, ATERF-4, ATERF-7, and leafy petiole.	ERF11	0.00763	6.65	0.0514	53 / 125 (42.4%)	30 / 125 (24.0%)	1.74	7.01
77	ArabidopsisDAPv1	AP2EREBP_tnt.ERF48_col_a_m1	Integrase-type DNA-binding superfamily protein;(source:Araport11)	Chr2: 16848160-16850494	Encodes a member of the DREB subfamily A-2 of ERF/AP2 transcription factor family. The protein contains one AP2 domain. There are eight members in this subfamily including DREB2A AND DREB2B that are involved in response to drought.	ERF48	0.00768	6.7	0.0514	104 / 125 (83.2%)	71 / 125 (56.8%)	1.46	3.75
78	ArabidopsisDAPv1	AP2EREBP_tnt.AT1G28160_colamp_a_m1	Integrase-type DNA-binding superfamily protein;(source:Araport11)	Chr1: 9839316-9840124	encodes a member of the ERF (ethylene response factor) subfamily B-1 of ERF/AP2 transcription factor family. The protein contains one AP2 domain. There are 15 members in this subfamily including ATERF-3, ATERF-4, ATERF-7, and leafy petiole.	AT1G28160	0.00803	7	0.0522	58 / 125 (46.4%)	34 / 125 (27.2%)	1.69	5.67
79	ArabidopsisDAPv1	bZIP_tnt.GBF3_col_m1	G-box binding factor 3;(source:Araport11)	Chr2: 19000180-19003403	encodes a bZIP G-box binding protein whose expression is induced by ABA. It has been shown to bind to Adh that contains the G-box and is induced by cold and water deprivation. GBF3 has been shown to be expressed mostly in the root and dark-grown leaves. GBF3 can act as homodimers and as heterodimers with GFB1, GBF2 and GBF4. In addition, GBF3¡¯s DNA binding activity is enhanced by GIP1, GPRI1 and…	GBF3	0.00803	7	0.0522	58 / 125 (46.4%)	34 / 125 (27.2%)	1.69	4.87
80	ArabidopsisDAPv1	AP2EREBP_tnt.At4g32800_col_m1	Integrase-type DNA-binding superfamily protein;(source:Araport11)	Chr4: 15819489-15820879	encodes a member of the DREB subfamily A-4 of ERF/AP2 transcription factor family. The protein contains one AP2 domain. There are 17 members in this subfamily including TINY.	At4g32800	0.00819	7.14	0.0522	38 / 125 (30.4%)	19 / 125 (15.2%)	1.95	7.8
81	ArabidopsisDAPv1	LOBAS2_tnt.AS2_col_a_m1	LOB domain-containing protein 2;(source:Araport11)	Chr1: 1920307-1920949	Not available	AS2	0.00831	7.24	0.0522	28 / 125 (22.4%)	12 / 125 (9.6%)	2.23	9.66
82	ArabidopsisDAPv1	WRKY_tnt.WRKY45_colamp_a_m1	WRKY DNA-binding protein 45;(source:Araport11)	Chr3: 325952-327412	member of WRKY Transcription Factor; Group I	WRKY45	0.00831	7.24	0.0522	28 / 125 (22.4%)	12 / 125 (9.6%)	2.23	12.07
83	ArabidopsisDAPv1	AP2EREBP_tnt.ERF8_col_a_m1	ethylene response factor 8;(source:Araport11)	Chr1: 19821337-19822399	encodes a member of the ERF (ethylene response factor) subfamily B-1 of ERF/AP2 transcription factor family (ATERF-8). The protein contains one AP2 domain. There are 15 members in this subfamily including ATERF-3, ATERF-4, ATERF-7, and leafy petiole.	ERF8	0.00862	7.52	0.0535	59 / 125 (47.2%)	35 / 125 (28.0%)	1.67	6.7
84	ArabidopsisDAPv1	ZFHD_tnt.ATHB23_colamp_a_m1	homeobox protein 23;(source:Araport11)	Chr5: 15911350-15912860	Functions together with TZP in co-regulation of the expression of blue-light dependent transcriptional regulators. Coassociates with and regulates the expression of light-regulated loci as well as transcriptional regulators to shape plant development in response to environmental stimuli with targets in RNA processing factors as well as proteins involved in salt stress and ABA signaling, in additi…	ATHB23	0.00882	7.69	0.0541	64 / 125 (51.2%)	39 / 125 (31.2%)	1.63	11.26
85	ArabidopsisDAPv1	AP2EREBP_tnt.AT1G01250_colamp_a_m1	Integrase-type DNA-binding superfamily protein;(source:Araport11)	Chr1: 104440-105330	encodes a member of the DREB subfamily A-4 of ERF/AP2 transcription factor family. The protein contains one AP2 domain. There are 17 members in this subfamily including TINY.	AT1G01250	0.00959	8.36	0.0574	20 / 125 (16.0%)	7 / 125 (5.6%)	2.63	11.66
86	ArabidopsisDAPv1	TCP_tnt.TCP14_col_b_m1	TEOSINTE BRANCHED, cycloidea and PCF (TCP) 14;(source:Araport11)	Chr3: 17558793-17561259	Encodes a transcription factor AtTCP14 that regulates seed germination. AtTCP14 shows elevated expression level just prior to germination. AtTCP14 is predominantly expressed in the vascular tissue of the embryo, and affects gene expression in radicles in a non-cell-autonomous manner. Modulates GA-dependent stamen filament elongation by direct activation of SAUR63 subfamily genes through conserved…	TCP14	0.00959	8.36	0.0574	20 / 125 (16.0%)	7 / 125 (5.6%)	2.63	0
87	ArabidopsisDAPv1	BBRBPC_tnt.BPC5_colamp_a_m1	basic pentacysteine 5;(source:Araport11)	Chr4: 18145188-18147080	Encodes a basic pentacysteine protein that is localized to the nucleus and specifically binds in vitro to GA dinucleotide repeats.	BPC5	0.00977	8.52	0.0579	29 / 125 (23.2%)	13 / 125 (10.4%)	2.14	0.3
88	ArabidopsisDAPv1	AP2EREBP_tnt.ERF15_colamp_a_m1	ethylene-responsive element binding factor 15;(source:Araport11)	Chr2: 13306431-13307572	encodes a member of the ERF (ethylene response factor) subfamily B-3 of ERF/AP2 transcription factor family. The protein contains one AP2 domain. There are 18 members in this subfamily including ATERF-1, ATERF-2, AND ATERF-5.	ERF15	0.01	8.76	0.0585	26 / 125 (20.8%)	11 / 125 (8.8%)	2.25	9.41
89	ArabidopsisDAPv1	AP2EREBP_tnt.DREB2_col_a_m1	DRE-binding protein 2A;(source:Araport11)	Chr5: 1602205-1604112	Encodes a transcription factor that specifically binds to DRE/CRT cis elements (responsive to drought and low-temperature stress). Belongs to the DREB subfamily A-2 of ERF/AP2 transcription factor family (DREB2A). There are eight members in this subfamily including DREB2B. The protein contains one AP2 domain. Overexpression of transcriptional activation domain of DREB2A resulted in significant dr…	DREB2	0.0102	8.87	0.0585	48 / 125 (38.4%)	27 / 125 (21.6%)	1.75	9.55
90	ArabidopsisDAPv1	AP2EREBP_tnt.DREB26_col_a_m1	Integrase-type DNA-binding superfamily protein;(source:Araport11)	Chr1: 7696427-7697831	encodes a member of the DREB subfamily A-5 of ERF/AP2 transcription factor family. The protein contains one AP2 domain. There are 15 members in this subfamily including RAP2.1, RAP2.9 and RAP2.10.	DREB26	0.0103	8.96	0.0585	44 / 125 (35.2%)	24 / 125 (19.2%)	1.8	7.95
91	ArabidopsisDAPv1	MYB_tnt.MYB30_col_a_m1	myb domain protein 30;(source:Araport11)	Chr3: 10911132-10913190	Encodes a MYB family transcriptional regulator.It is a a positive regulator of the pathogen-induced hypersensitive response and of brassinosteroid and abscisic acid signaling and a negative regulator of photomorphogenesis. Accumulation of MYB30 is light regulated and activity is modulated by SUMOlaytion. MYB30 can for complexes with different bHLH components to regulate expression of different pa…	MYB30	0.0103	9.01	0.0585	88 / 125 (70.4%)	59 / 125 (47.2%)	1.48	9.2
92	ArabidopsisDAPv1	WRKY_tnt.WRKY65_colamp_a_m1	WRKY DNA-binding protein 65;(source:Araport11)	Chr1: 10236337-10237990	member of WRKY Transcription Factor; Group II-e The mRNA is cell-to-cell mobile.	WRKY65	0.0107	9.3	0.0589	33 / 125 (26.4%)	16 / 125 (12.8%)	2	10.29
93	ArabidopsisDAPv1	WRKY_tnt.WRKY71_col_a_m1	WRKY DNA-binding protein 71;(source:Araport11)	Chr1: 10454433-10455874	member of WRKY Transcription Factor; Group II-c	WRKY71	0.0107	9.3	0.0589	33 / 125 (26.4%)	16 / 125 (12.8%)	2	12.02
94	ArabidopsisDAPv1	AP2EREBP_tnt.At1g36060_col_a_m1	Integrase-type DNA-binding superfamily protein;(source:Araport11)	Chr1: 13454496-13456336	encodes a member of the DREB subfamily A-6 of ERF/AP2 transcription factor family. The protein contains one AP2 domain. There are 8 members in this subfamily including RAP2.4.Overexpression results in increased drought tolerance and vitrified leaves. Binds to DRE/GCC promoter elements and activates expression of aquaporin genes AtTIP1;1, AtTIP2;3, and AtPIP2;2.	At1g36060	0.0107	9.37	0.0589	9 / 125 (7.2%)	1 / 125 (0.8%)	5	14.34
95	ArabidopsisDAPv1	C2C2gata_tnt.GATA16_col_a_m1	GATA transcription factor 16;(source:Araport11)	Chr5: 19984626-19985788	Encodes a member of the GATA factor family of zinc finger transcription factors.	GATA16	0.0112	9.8	0.0609	11 / 125 (8.8%)	2 / 125 (1.6%)	4	4.66
